# Supplementary material for: ScatLay: utilizing transcriptome-wide noise for identifying and visualizing differentially expressed genes
Source: Sci Rep. 2020 Oct 15;10:17483. doi: 10.1038/s41598-020-74564-1 (PMC7566603; doi:10.1038/s41598-020-74564-1)
Supplement: Supplementary file 2 — Supplementary Table 3. [file 41598_2020_74564_MOESM2_ESM.xlsx]

## Sheet: Ecoli
GO biological process complete	Escherichia coli - REFLIST (4391)	upload (769)	upload (expected)	Over/under	Fold enrichment	raw P-value	FDR
siderophore biosynthetic process (GO:0019290)	9	9	1.58	+	5.71	0.000474	0.0187
enterobactin metabolic process (GO:0009238)	9	9	1.58	+	5.71	0.000474	0.0185
siderophore biosynthetic process from catechol (GO:0019540)	8	8	1.4	+	5.71	0.000992	0.032
enterobactin biosynthetic process (GO:0009239)	8	8	1.4	+	5.71	0.000992	0.0316
siderophore metabolic process (GO:0009237)	10	10	1.75	+	5.71	0.000227	0.00983
catechol-containing compound metabolic process (GO:0009712)	11	10	1.93	+	5.19	0.000376	0.0154
secondary metabolite biosynthetic process (GO:0044550)	10	9	1.75	+	5.14	0.000782	0.0271
catechol-containing compound biosynthetic process (GO:0009713)	9	8	1.58	+	5.08	0.00163	0.0477
phenol-containing compound biosynthetic process (GO:0046189)	9	8	1.58	+	5.08	0.00163	0.0473
phenol-containing compound metabolic process (GO:0018958)	12	10	2.1	+	4.76	0.000599	0.0225
nonribosomal peptide biosynthetic process (GO:0019184)	12	10	2.1	+	4.76	0.000599	0.0223
glycolytic process (GO:0006096)	21	17	3.68	+	4.62	9.75e-06	0.000993
fermentation (GO:0006113)	15	12	2.63	+	4.57	0.00022	0.00967
tricarboxylic acid cycle (GO:0006099)	29	23	5.08	+	4.53	3.36e-07	6.24e-05
ATP generation from ADP (GO:0006757)	22	17	3.85	+	4.41	1.49e-05	0.00139
ADP metabolic process (GO:0046031)	23	17	4.03	+	4.22	2.24e-05	0.00186
anaerobic respiration (GO:0009061)	61	45	10.68	+	4.21	4.22e-12	2.22e-09
nucleotide phosphorylation (GO:0046939)	26	19	4.55	+	4.17	8.28e-06	0.000902
nucleoside diphosphate phosphorylation (GO:0006165)	26	19	4.55	+	4.17	8.28e-06	0.000872
aerobic respiration (GO:0009060)	54	39	9.46	+	4.12	1.85e-10	8.37e-08
purine ribonucleoside diphosphate metabolic process (GO:0009179)	24	17	4.2	+	4.04	3.3e-05	0.00267
purine nucleoside diphosphate metabolic process (GO:0009135)	24	17	4.2	+	4.04	3.3e-05	0.00261
siderophore transport (GO:0015891)	20	14	3.5	+	4	0.00018	0.00847
cellular respiration (GO:0045333)	114	79	19.96	+	3.96	2.66e-19	2.8e-16
siderophore-dependent iron import into cell (GO:0033214)	16	11	2.8	+	3.93	0.00099	0.0322
ribonucleoside diphosphate metabolic process (GO:0009185)	25	17	4.38	+	3.88	4.79e-05	0.00322
energy derivation by oxidation of organic compounds (GO:0015980)	127	85	22.24	+	3.82	5.08e-20	8.02e-17
iron import into cell (GO:0033212)	19	12	3.33	+	3.61	0.00101	0.0318
transition metal ion homeostasis (GO:0055076)	48	30	8.41	+	3.57	2.48e-07	4.89e-05
iron ion homeostasis (GO:0055072)	39	24	6.83	+	3.51	4.85e-06	0.000547
nucleoside diphosphate metabolic process (GO:0009132)	31	19	5.43	+	3.5	4.93e-05	0.00324
cellular iron ion homeostasis (GO:0006879)	29	17	5.08	+	3.35	0.000183	0.00849
metal ion homeostasis (GO:0055065)	53	31	9.28	+	3.34	4.61e-07	7.67e-05
cellular transition metal ion homeostasis (GO:0046916)	36	21	6.3	+	3.33	3.44e-05	0.00265
pyruvate metabolic process (GO:0006090)	36	21	6.3	+	3.33	3.44e-05	0.00258
cellular metal ion homeostasis (GO:0006875)	40	22	7.01	+	3.14	4.41e-05	0.00303
ATP metabolic process (GO:0046034)	48	26	8.41	+	3.09	1.7e-05	0.00149
generation of precursor metabolites and energy (GO:0006091)	207	112	36.25	+	3.09	1.11e-20	3.52e-17
respiratory electron transport chain (GO:0022904)	41	22	7.18	+	3.06	9.43e-05	0.00496
glucose metabolic process (GO:0006006)	30	16	5.25	+	3.05	0.000622	0.0221
cation homeostasis (GO:0055080)	62	33	10.86	+	3.04	1.18e-06	0.000177
inorganic ion homeostasis (GO:0098771)	63	33	11.03	+	2.99	1.46e-06	0.000209
ion homeostasis (GO:0050801)	63	33	11.03	+	2.99	1.46e-06	0.0002
iron coordination entity transport (GO:1901678)	41	21	7.18	+	2.92	0.000184	0.00842
chemical homeostasis (GO:0048878)	67	34	11.73	+	2.9	1.62e-06	0.000214
cellular cation homeostasis (GO:0030003)	48	24	8.41	+	2.86	7.27e-05	0.0041
transition metal ion transport (GO:0000041)	73	36	12.78	+	2.82	1.67e-06	0.000211
electron transport chain (GO:0022900)	106	52	18.56	+	2.8	8.58e-09	2.46e-06
iron ion transport (GO:0006826)	51	25	8.93	+	2.8	6.28e-05	0.00381
cellular ion homeostasis (GO:0006873)	49	24	8.58	+	2.8	8.98e-05	0.00481
import into cell (GO:0098657)	45	22	7.88	+	2.79	0.000185	0.00833
homeostatic process (GO:0042592)	90	43	15.76	+	2.73	3.43e-07	6.02e-05
cellular chemical homeostasis (GO:0055082)	53	25	9.28	+	2.69	0.000141	0.00705
protein maturation (GO:0051604)	39	18	6.83	+	2.64	0.00117	0.0367
cellular homeostasis (GO:0019725)	76	34	13.31	+	2.55	1.65e-05	0.00149
serine family amino acid metabolic process (GO:0009069)	43	19	7.53	+	2.52	0.0017	0.0487
alpha-amino acid catabolic process (GO:1901606)	60	25	10.51	+	2.38	0.000554	0.0213
metal ion transport (GO:0030001)	118	44	20.67	+	2.13	4.16e-05	0.00299
inorganic ion transmembrane transport (GO:0098660)	125	46	21.89	+	2.1	4.06e-05	0.00298
oxidation-reduction process (GO:0055114)	518	187	90.72	+	2.06	2.8e-18	2.21e-15
inorganic cation transmembrane transport (GO:0098662)	109	39	19.09	+	2.04	0.000235	0.01
sulfur compound metabolic process (GO:0006790)	126	45	22.07	+	2.04	7.13e-05	0.0041
response to oxidative stress (GO:0006979)	100	34	17.51	+	1.94	0.00125	0.038
cation transport (GO:0006812)	245	82	42.91	+	1.91	7.44e-07	0.000117
cation transmembrane transport (GO:0098655)	151	50	26.44	+	1.89	0.000159	0.00771
organic hydroxy compound metabolic process (GO:1901615)	109	36	19.09	+	1.89	0.00131	0.0391
alpha-amino acid metabolic process (GO:1901605)	204	66	35.73	+	1.85	2.15e-05	0.00184
ion transmembrane transport (GO:0034220)	223	72	39.05	+	1.84	9.9e-06	0.000977
monocarboxylic acid metabolic process (GO:0032787)	224	69	39.23	+	1.76	6.26e-05	0.00387
ion transport (GO:0006811)	403	123	70.58	+	1.74	4.68e-08	1.23e-05
anion transport (GO:0006820)	221	66	38.7	+	1.71	0.000163	0.00782
organic anion transport (GO:0015711)	192	57	33.63	+	1.7	0.000675	0.0237
oxoacid metabolic process (GO:0043436)	532	149	93.17	+	1.6	1.72e-07	4.17e-05
organic acid metabolic process (GO:0006082)	544	151	95.27	+	1.58	2.2e-07	4.97e-05
carboxylic acid metabolic process (GO:0019752)	507	138	88.79	+	1.55	2.05e-06	0.00025
cellular amino acid metabolic process (GO:0006520)	260	70	45.53	+	1.54	0.00136	0.0401
localization (GO:0051179)	768	180	134.5	+	1.34	0.000149	0.00733
small molecule metabolic process (GO:0044281)	876	205	153.41	+	1.34	4.28e-05	0.003
transport (GO:0006810)	714	165	125.04	+	1.32	0.000587	0.0223
establishment of localization (GO:0051234)	722	165	126.44	+	1.3	0.000901	0.0299
biological_process (GO:0008150)	3453	652	604.73	+	1.08	6.89e-05	0.00403
cellular aromatic compound metabolic process (GO:0006725)	900	118	157.62	-	0.75	0.000824	0.0277
Unclassified (UNCLASSIFIED)	938	117	164.27	-	0.71	6.89e-05	0.00411
cellular macromolecule biosynthetic process (GO:0034645)	478	52	83.71	-	0.62	0.00038	0.0154
nucleobase-containing compound metabolic process (GO:0006139)	763	83	133.62	-	0.62	2.45e-06	0.000286
macromolecule biosynthetic process (GO:0009059)	482	52	84.41	-	0.62	0.000247	0.0104
macromolecule metabolic process (GO:0043170)	1081	115	189.32	-	0.61	1.46e-09	5.13e-07
cellular macromolecule metabolic process (GO:0044260)	902	90	157.97	-	0.57	2.22e-09	7e-07
RNA metabolic process (GO:0016070)	311	28	54.47	-	0.51	0.000195	0.00868
nucleic acid metabolic process (GO:0090304)	532	33	93.17	-	0.35	2.12e-12	1.34e-09
cell wall organization or biogenesis (GO:0071554)	91	4	15.94	-	0.25	0.00126	0.0378
tRNA metabolic process (GO:0006399)	96	4	16.81	-	0.24	0.000906	0.0298
ncRNA metabolic process (GO:0034660)	138	5	24.17	-	0.21	1.28e-05	0.00123
RNA processing (GO:0006396)	113	4	19.79	-	0.2	0.000102	0.00528
DNA repair (GO:0006281)	87	3	15.24	-	0.2	0.000799	0.0271
DNA metabolic process (GO:0006259)	244	8	42.73	-	0.19	9.17e-10	3.62e-07
external encapsulating structure organization (GO:0045229)	100	3	17.51	-	0.17	0.000117	0.00594
ncRNA processing (GO:0034470)	106	3	18.56	-	0.16	5.49e-05	0.00347
peptidoglycan metabolic process (GO:0000270)	75	2	13.13	-	0.15	0.000601	0.0221
glycosaminoglycan metabolic process (GO:0030203)	75	2	13.13	-	0.15	0.000601	0.0218
aminoglycan metabolic process (GO:0006022)	77	2	13.49	-	0.15	0.000621	0.0223
lipopolysaccharide biosynthetic process (GO:0009103)	78	2	13.66	-	0.15	0.000406	0.0162
lipopolysaccharide metabolic process (GO:0008653)	81	2	14.19	-	0.14	0.000274	0.0114
RNA modification (GO:0009451)	89	2	15.59	-	0.13	8.38e-05	0.00464
cell division (GO:0051301)	91	2	15.94	-	0.13	8.75e-05	0.00477
DNA recombination (GO:0006310)	116	1	20.32	-	0.05	2.24e-07	4.72e-05

## Sheet: Yeast
GO biological process complete	Saccharomyces cerevisiae - REFLIST (6026)	upload (1535)	upload (expected)	Over/under	Fold enrichment	raw P-value	FDR
rRNA 5'-end processing (GO:0000967)	36	31	9.17	+	3.38	1.65e-06	0.000121
endonucleolytic cleavage to generate mature 5'-end of SSU-rRNA from (SSU-rRNA, 5.8S rRNA, LSU-rRNA) (GO:0000472)	34	29	8.66	+	3.35	4.1e-06	0.000261
endonucleolytic cleavage in 5'-ETS of tricistronic rRNA transcript (SSU-rRNA, 5.8S rRNA, LSU-rRNA) (GO:0000480)	33	28	8.41	+	3.33	6.45e-06	0.000396
endonucleolytic cleavage in ITS1 to separate SSU-rRNA from 5.8S rRNA and LSU-rRNA from tricistronic rRNA transcript (SSU-rRNA, 5.8S rRNA, LSU-rRNA) (GO:0000447)	44	36	11.21	+	3.21	7.31e-07	5.68e-05
rRNA methylation (GO:0031167)	65	51	16.56	+	3.08	6.8e-09	1.09e-06
endonucleolytic cleavage of tricistronic rRNA transcript (SSU-rRNA, 5.8S rRNA, LSU-rRNA) (GO:0000479)	58	45	14.77	+	3.05	7.63e-08	8.39e-06
endonucleolytic cleavage involved in rRNA processing (GO:0000478)	58	45	14.77	+	3.05	7.63e-08	8.22e-06
rRNA modification (GO:0000154)	77	59	19.61	+	3.01	8.7e-10	2.09e-07
maturation of LSU-rRNA from tricistronic rRNA transcript (SSU-rRNA, 5.8S rRNA, LSU-rRNA) (GO:0000463)	49	37	12.48	+	2.96	2.08e-06	0.000149
maturation of SSU-rRNA from tricistronic rRNA transcript (SSU-rRNA, 5.8S rRNA, LSU-rRNA) (GO:0000462)	104	78	26.49	+	2.94	3.73e-12	1.41e-09
maturation of SSU-rRNA (GO:0030490)	116	83	29.55	+	2.81	2.98e-12	1.21e-09
protein refolding (GO:0042026)	28	20	7.13	+	2.8	0.000826	0.0249
maturation of LSU-rRNA (GO:0000470)	59	42	15.03	+	2.79	1.07e-06	7.99e-05
ncRNA 5'-end processing (GO:0034471)	44	31	11.21	+	2.77	3.21e-05	0.00153
RNA methylation (GO:0001510)	94	66	23.94	+	2.76	9.57e-10	2.02e-07
ribosomal large subunit assembly (GO:0000027)	43	30	10.95	+	2.74	4.91e-05	0.00216
RNA 5'-end processing (GO:0000966)	45	31	11.46	+	2.7	3.97e-05	0.00184
ribosomal small subunit biogenesis (GO:0042274)	143	98	36.43	+	2.69	2.01e-13	1.18e-10
maturation of 5.8S rRNA from tricistronic rRNA transcript (SSU-rRNA, 5.8S rRNA, LSU-rRNA) (GO:0000466)	91	62	23.18	+	2.67	9.59e-09	1.41e-06
maturation of 5.8S rRNA (GO:0000460)	91	62	23.18	+	2.67	9.59e-09	1.37e-06
ribosomal large subunit biogenesis (GO:0042273)	124	84	31.59	+	2.66	1.81e-11	5.97e-09
ribosome assembly (GO:0042255)	80	53	20.38	+	2.6	1.78e-07	1.71e-05
cleavage involved in rRNA processing (GO:0000469)	82	54	20.89	+	2.59	2.18e-07	2.02e-05
translational termination (GO:0006415)	149	97	37.95	+	2.56	2.49e-12	1.19e-09
rRNA-containing ribonucleoprotein complex export from nucleus (GO:0071428)	66	42	16.81	+	2.5	9.08e-06	0.000515
ribosomal subunit export from nucleus (GO:0000054)	51	32	12.99	+	2.46	0.000152	0.00572
cytoplasmic translation (GO:0002181)	172	107	43.81	+	2.44	1.78e-12	9.39e-10
ribosome localization (GO:0033750)	52	32	13.25	+	2.42	0.00017	0.00629
rRNA processing (GO:0006364)	282	171	71.83	+	2.38	8.9e-19	1.17e-15
cellular protein complex disassembly (GO:0043624)	169	101	43.05	+	2.35	4.22e-11	1.31e-08
rRNA metabolic process (GO:0016072)	300	178	76.42	+	2.33	8.18e-19	1.44e-15
ribosome biogenesis (GO:0042254)	398	231	101.38	+	2.28	1.46e-23	7.72e-20
macromolecule methylation (GO:0043414)	141	78	35.92	+	2.17	8.57e-08	8.87e-06
methylation (GO:0032259)	161	86	41.01	+	2.1	7.37e-08	8.46e-06
protein-containing complex disassembly (GO:0032984)	199	104	50.69	+	2.05	5.72e-09	9.44e-07
RNA modification (GO:0009451)	163	85	41.52	+	2.05	1.96e-07	1.85e-05
ribonucleoprotein complex biogenesis (GO:0022613)	480	246	122.27	+	2.01	1.61e-19	4.25e-16
ribonucleotide metabolic process (GO:0009259)	119	60	30.31	+	1.98	2.88e-05	0.00138
purine ribonucleotide metabolic process (GO:0009150)	104	52	26.49	+	1.96	0.000114	0.0045
ncRNA processing (GO:0034470)	402	200	102.4	+	1.95	9.62e-15	8.47e-12
purine-containing compound metabolic process (GO:0072521)	130	64	33.11	+	1.93	2.68e-05	0.0013
ribose phosphate metabolic process (GO:0019693)	126	62	32.1	+	1.93	4.44e-05	0.002
purine nucleotide metabolic process (GO:0006163)	114	55	29.04	+	1.89	0.000145	0.00565
nucleotide metabolic process (GO:0009117)	177	85	45.09	+	1.89	3.21e-06	0.000212
nucleoside phosphate metabolic process (GO:0006753)	184	88	46.87	+	1.88	2.26e-06	0.000159
nucleobase-containing small molecule metabolic process (GO:0055086)	214	101	54.51	+	1.85	6.28e-07	4.95e-05
cellular component disassembly (GO:0022411)	265	125	67.5	+	1.85	2.05e-08	2.77e-06
ncRNA metabolic process (GO:0034660)	462	217	117.69	+	1.84	5.6e-14	4.22e-11
ATP metabolic process (GO:0046034)	94	44	23.94	+	1.84	0.00124	0.0349
generation of precursor metabolites and energy (GO:0006091)	206	95	52.47	+	1.81	2.45e-06	0.000165
nucleoside phosphate biosynthetic process (GO:1901293)	123	56	31.33	+	1.79	0.000456	0.015
nucleotide biosynthetic process (GO:0009165)	121	55	30.82	+	1.78	0.00058	0.0183
oxidation-reduction process (GO:0055114)	450	198	114.63	+	1.73	9.27e-11	2.72e-08
energy derivation by oxidation of organic compounds (GO:0015980)	142	61	36.17	+	1.69	0.000989	0.0293
ribonucleoprotein complex subunit organization (GO:0071826)	177	76	45.09	+	1.69	0.000175	0.0064
carbohydrate metabolic process (GO:0005975)	232	99	59.1	+	1.68	2.46e-05	0.00121
organelle assembly (GO:0070925)	171	72	43.56	+	1.65	0.000457	0.0149
ribonucleoprotein complex assembly (GO:0022618)	170	71	43.3	+	1.64	0.000592	0.0186
peptide biosynthetic process (GO:0043043)	371	153	94.5	+	1.62	4.8e-07	4.02e-05
translation (GO:0006412)	367	150	93.49	+	1.6	9.86e-07	7.54e-05
peptide metabolic process (GO:0006518)	404	165	102.91	+	1.6	3.05e-07	2.68e-05
amide biosynthetic process (GO:0043604)	421	170	107.24	+	1.59	2.86e-07	2.56e-05
cellular amide metabolic process (GO:0043603)	493	195	125.58	+	1.55	1.21e-07	1.19e-05
organophosphate metabolic process (GO:0019637)	372	141	94.76	+	1.49	5.16e-05	0.00225
RNA processing (GO:0006396)	573	210	145.96	+	1.44	3.24e-06	0.000211
small molecule metabolic process (GO:0044281)	712	258	181.37	+	1.42	4.23e-07	3.6e-05
small molecule biosynthetic process (GO:0044283)	334	119	85.08	+	1.4	0.00169	0.0455
organonitrogen compound catabolic process (GO:1901565)	391	136	99.6	+	1.37	0.00163	0.0443
organonitrogen compound biosynthetic process (GO:1901566)	870	298	221.61	+	1.34	2.43e-06	0.000167
organic substance catabolic process (GO:1901575)	701	230	178.57	+	1.29	0.000492	0.0159
phosphorus metabolic process (GO:0006793)	702	225	178.82	+	1.26	0.00168	0.0455
cellular component biogenesis (GO:0044085)	1153	369	293.7	+	1.26	2.55e-05	0.00124
catabolic process (GO:0009056)	865	275	220.34	+	1.25	0.000675	0.021
gene expression (GO:0010467)	1201	366	305.93	+	1.2	0.000908	0.0271
organonitrogen compound metabolic process (GO:1901564)	1894	564	482.46	+	1.17	8.22e-05	0.00339
metabolic process (GO:0008152)	3512	1040	894.61	+	1.16	9.37e-12	3.3e-09
cellular metabolic process (GO:0044237)	3287	966	837.3	+	1.15	3.33e-09	5.85e-07
primary metabolic process (GO:0044238)	3053	889	777.69	+	1.14	3.99e-07	3.46e-05
organic substance metabolic process (GO:0071704)	3242	943	825.83	+	1.14	7.38e-08	8.29e-06
cellular nitrogen compound metabolic process (GO:0034641)	1891	547	481.69	+	1.14	0.00163	0.0445
nitrogen compound metabolic process (GO:0006807)	2836	796	722.41	+	1.1	0.000814	0.0247
cellular process (GO:0009987)	5021	1329	1279	+	1.04	0.00181	0.0479
biological_process (GO:0008150)	5977	1535	1522.52	+	1.01	2.07e-05	0.00103
biological regulation (GO:0065007)	2082	447	530.35	-	0.84	5.52e-05	0.00235
regulation of cellular process (GO:0050794)	1625	335	413.94	-	0.81	3.4e-05	0.0016
regulation of biological process (GO:0050789)	1730	354	440.68	-	0.8	8.54e-06	0.00049
organelle organization (GO:0006996)	1384	280	352.55	-	0.79	5.36e-05	0.0023
regulation of cellular metabolic process (GO:0031323)	1139	230	290.14	-	0.79	0.000315	0.0107
regulation of metabolic process (GO:0019222)	1233	244	314.08	-	0.78	4.54e-05	0.00203
regulation of primary metabolic process (GO:0080090)	1094	214	278.67	-	0.77	8.31e-05	0.0034
regulation of cellular biosynthetic process (GO:0031326)	866	166	220.6	-	0.75	0.000244	0.00852
regulation of biosynthetic process (GO:0009889)	868	166	221.11	-	0.75	0.00021	0.00753
regulation of nitrogen compound metabolic process (GO:0051171)	1060	200	270.01	-	0.74	1.42e-05	0.000763
positive regulation of metabolic process (GO:0009893)	610	114	155.38	-	0.73	0.00112	0.0322
positive regulation of cellular process (GO:0048522)	804	148	204.8	-	0.72	7.18e-05	0.00301
regulation of macromolecule metabolic process (GO:0060255)	1156	212	294.47	-	0.72	6.25e-07	5e-05
positive regulation of biological process (GO:0048518)	820	150	208.88	-	0.72	4.73e-05	0.0021
positive regulation of macromolecule metabolic process (GO:0010604)	564	103	143.67	-	0.72	0.000869	0.0261
negative regulation of biological process (GO:0048519)	756	137	192.58	-	0.71	6.51e-05	0.00275
negative regulation of cellular process (GO:0048523)	646	117	164.56	-	0.71	0.000252	0.00875
regulation of macromolecule biosynthetic process (GO:0010556)	835	148	212.7	-	0.7	7.74e-06	0.000459
regulation of cellular macromolecule biosynthetic process (GO:2000112)	821	145	209.13	-	0.69	8.07e-06	0.000473
negative regulation of macromolecule metabolic process (GO:0010605)	532	92	135.52	-	0.68	0.000221	0.00782
negative regulation of nitrogen compound metabolic process (GO:0051172)	428	74	109.02	-	0.68	0.00105	0.0304
positive regulation of macromolecule biosynthetic process (GO:0010557)	432	73	110.04	-	0.66	0.000574	0.0182
negative regulation of cellular macromolecule biosynthetic process (GO:2000113)	335	55	85.33	-	0.64	0.00149	0.0413
positive regulation of gene expression (GO:0010628)	428	70	109.02	-	0.64	0.00022	0.00786
regulation of gene expression (GO:0010468)	889	145	226.45	-	0.64	2.84e-08	3.65e-06
negative regulation of macromolecule biosynthetic process (GO:0010558)	340	55	86.61	-	0.64	0.00101	0.0299
negative regulation of gene expression (GO:0010629)	419	66	106.73	-	0.62	8.95e-05	0.0036
regulation of nucleobase-containing compound metabolic process (GO:0019219)	749	114	190.79	-	0.6	1.29e-08	1.79e-06
negative regulation of nucleobase-containing compound metabolic process (GO:0045934)	316	47	80.49	-	0.58	0.000224	0.0079
positive regulation of nucleobase-containing compound metabolic process (GO:0045935)	411	60	104.69	-	0.57	1.13e-05	0.000627
negative regulation of transcription, DNA-templated (GO:0045892)	275	40	70.05	-	0.57	0.00043	0.0142
negative regulation of RNA biosynthetic process (GO:1902679)	280	40	71.32	-	0.56	0.000274	0.00939
negative regulation of nucleic acid-templated transcription (GO:1903507)	280	40	71.32	-	0.56	0.000274	0.00933
positive regulation of RNA metabolic process (GO:0051254)	390	55	99.34	-	0.55	8.36e-06	0.000485
positive regulation of transcription, DNA-templated (GO:0045893)	363	51	92.47	-	0.55	1.75e-05	0.000905
regulation of response to stimulus (GO:0048583)	200	28	50.95	-	0.55	0.00188	0.0494
negative regulation of RNA metabolic process (GO:0051253)	288	40	73.36	-	0.55	0.000106	0.0042
regulation of RNA metabolic process (GO:0051252)	687	95	175	-	0.54	3.5e-10	9.72e-08
positive regulation of RNA biosynthetic process (GO:1902680)	370	51	94.25	-	0.54	6.64e-06	0.000403
positive regulation of nucleic acid-templated transcription (GO:1903508)	370	51	94.25	-	0.54	6.64e-06	0.000398
regulation of RNA biosynthetic process (GO:2001141)	643	88	163.79	-	0.54	8.96e-10	2.06e-07
regulation of nucleic acid-templated transcription (GO:1903506)	643	88	163.79	-	0.54	8.96e-10	1.97e-07
regulation of transcription, DNA-templated (GO:0006355)	638	87	162.52	-	0.54	7.97e-10	2e-07
cellular response to DNA damage stimulus (GO:0006974)	338	46	86.1	-	0.53	1.55e-05	0.000821
regulation of cell cycle process (GO:0010564)	221	30	56.3	-	0.53	0.000563	0.018
RNA biosynthetic process (GO:0032774)	243	32	61.9	-	0.52	0.000167	0.00622
positive regulation of transcription by RNA polymerase II (GO:0045944)	312	41	79.48	-	0.52	1.31e-05	0.000715
cell differentiation (GO:0030154)	191	25	48.65	-	0.51	0.000776	0.0237
nucleic acid-templated transcription (GO:0097659)	239	31	60.88	-	0.51	0.000146	0.00558
transcription, DNA-templated (GO:0006351)	239	31	60.88	-	0.51	0.000146	0.00554
DNA repair (GO:0006281)	293	37	74.64	-	0.5	9.49e-06	0.000533
reproduction of a single-celled organism (GO:0032505)	192	24	48.91	-	0.49	0.000401	0.0133
regulation of transcription by RNA polymerase II (GO:0006357)	482	60	122.78	-	0.49	4.69e-09	7.99e-07
meiotic cell cycle process (GO:1903046)	250	31	63.68	-	0.49	3.98e-05	0.00183
regulation of cell cycle (GO:0051726)	299	37	76.16	-	0.49	5.62e-06	0.000349
cell cycle (GO:0007049)	711	87	181.11	-	0.48	1.34e-13	8.84e-11
regulation of cell communication (GO:0010646)	149	18	37.95	-	0.47	0.00126	0.0353
meiotic cell cycle (GO:0051321)	308	37	78.46	-	0.47	1.92e-06	0.000139
regulation of signal transduction (GO:0009966)	142	17	36.17	-	0.47	0.00186	0.0491
regulation of signaling (GO:0023051)	143	17	36.43	-	0.47	0.00139	0.0388
DNA metabolic process (GO:0006259)	481	57	122.52	-	0.47	7.14e-10	1.88e-07
reproductive process (GO:0022414)	407	47	103.67	-	0.45	8.24e-09	1.24e-06
cell cycle process (GO:0022402)	574	66	146.21	-	0.45	2.74e-12	1.2e-09
cell division (GO:0051301)	284	32	72.34	-	0.44	9.99e-07	7.53e-05
reproduction (GO:0000003)	427	48	108.77	-	0.44	1.34e-09	2.62e-07
histone modification (GO:0016570)	129	14	32.86	-	0.43	0.00104	0.0304
covalent chromatin modification (GO:0016569)	129	14	32.86	-	0.43	0.00104	0.0302
mRNA metabolic process (GO:0016071)	315	34	80.24	-	0.42	8.29e-08	8.75e-06
mitotic cell cycle (GO:0000278)	328	35	83.55	-	0.42	3.15e-08	3.96e-06
regulation of mitotic cell cycle (GO:0007346)	170	18	43.3	-	0.42	9.95e-05	0.00398
mitotic cell cycle process (GO:1903047)	315	33	80.24	-	0.41	3.65e-08	4.48e-06
regulation of gene expression, epigenetic (GO:0040029)	107	11	27.26	-	0.4	0.00172	0.0459
protein-DNA complex assembly (GO:0065004)	117	12	29.8	-	0.4	0.00122	0.0347
mitochondrial gene expression (GO:0140053)	149	15	37.95	-	0.4	0.000165	0.00617
chromatin organization involved in negative regulation of transcription (GO:0097549)	124	12	31.59	-	0.38	0.000351	0.0118
chromatin organization (GO:0006325)	331	32	84.32	-	0.38	1.78e-09	3.24e-07
chromatin organization involved in regulation of transcription (GO:0034401)	125	12	31.84	-	0.38	0.000353	0.0118
chromosome organization (GO:0051276)	563	54	143.41	-	0.38	6.71e-16	7.08e-13
double-strand break repair (GO:0006302)	136	13	34.64	-	0.38	0.000182	0.00657
meiosis I cell cycle process (GO:0061982)	101	9	25.73	-	0.35	0.000739	0.0228
RNA splicing, via transesterification reactions with bulged adenosine as nucleophile (GO:0000377)	114	10	29.04	-	0.34	0.000273	0.00941
regulation of intracellular signal transduction (GO:1902531)	95	8	24.2	-	0.33	0.000755	0.0232
RNA splicing (GO:0008380)	145	12	36.94	-	0.32	1.96e-05	0.00101
RNA splicing, via transesterification reactions (GO:0000375)	123	10	31.33	-	0.32	7.3e-05	0.00303
recombinational repair (GO:0000725)	87	7	22.16	-	0.32	0.00108	0.0311
chromatin assembly or disassembly (GO:0006333)	125	10	31.84	-	0.31	5.2e-05	0.00225
mRNA splicing, via spliceosome (GO:0000398)	113	9	28.78	-	0.31	0.000146	0.00561
double-strand break repair via homologous recombination (GO:0000724)	77	6	19.61	-	0.31	0.00147	0.0408
mRNA processing (GO:0006397)	208	16	52.98	-	0.3	4.59e-08	5.5e-06
transcription by RNA polymerase II (GO:0006366)	157	12	39.99	-	0.3	2.52e-06	0.000168
meiotic nuclear division (GO:0140013)	105	8	26.75	-	0.3	0.000138	0.0054
nuclear chromosome segregation (GO:0098813)	150	11	38.21	-	0.29	2.42e-06	0.000168
meiosis I (GO:0007127)	84	6	21.4	-	0.28	0.000516	0.0166
DNA conformation change (GO:0071103)	183	13	46.62	-	0.28	1.14e-07	1.16e-05
chromosome segregation (GO:0007059)	184	13	46.87	-	0.28	1.19e-07	1.18e-05
chromatin remodeling (GO:0006338)	143	10	36.43	-	0.27	3.36e-06	0.000216
DNA packaging (GO:0006323)	115	8	29.29	-	0.27	3.51e-05	0.00164
protein-DNA complex subunit organization (GO:0071824)	173	12	44.07	-	0.27	2.24e-07	2.04e-05
DNA recombination (GO:0006310)	233	16	59.35	-	0.27	9.66e-10	1.96e-07
organelle fission (GO:0048285)	186	12	47.38	-	0.25	2.62e-08	3.46e-06
DNA biosynthetic process (GO:0071897)	95	6	24.2	-	0.25	8.62e-05	0.0035
nuclear division (GO:0000280)	175	11	44.58	-	0.25	4.85e-08	5.69e-06
sister chromatid segregation (GO:0000819)	112	7	28.53	-	0.25	1.53e-05	0.000817
chromatin assembly (GO:0031497)	100	6	25.47	-	0.24	4.28e-05	0.00195
nucleus organization (GO:0006997)	69	4	17.58	-	0.23	0.000631	0.0197
nucleotide-excision repair (GO:0006289)	56	3	14.26	-	0.21	0.00171	0.0459
sister chromatid cohesion (GO:0007062)	58	3	14.77	-	0.2	0.00117	0.0333
mitotic nuclear division (GO:0140014)	99	5	25.22	-	0.2	1.14e-05	0.000629
mitotic sister chromatid segregation (GO:0000070)	87	4	22.16	-	0.18	1.99e-05	0.00101
DNA-templated transcription, elongation (GO:0006354)	73	2	18.6	-	0.11	1.58e-05	0.000827
mitotic sister chromatid cohesion (GO:0007064)	40	1	10.19	-	0.1	0.00153	0.0422
DNA integration (GO:0015074)	50	1	12.74	-	0.08	0.000181	0.00658
RNA-dependent DNA biosynthetic process (GO:0006278)	67	1	17.07	-	0.06	5.52e-06	0.000347
nucleosome organization (GO:0034728)	77	1	19.61	-	0.05	6.12e-07	4.97e-05
transposition (GO:0032196)	97	1	24.71	-	0.04	7.27e-09	1.13e-06

## Sheet: Mouse
GO biological process complete	Mus musculus - REFLIST (22265)	upload (1802)	upload (expected)	Over/under	Fold enrichment	raw P-value	FDR
glycosylceramide catabolic process (GO:0046477)	6	5	0.49	+	10.3	0.000737	0.0194
DNA methylation-dependent heterochromatin assembly (GO:0006346)	7	5	0.57	+	8.83	0.00119	0.029
regulation of protein catabolic process in the vacuole (GO:1904350)	8	5	0.65	+	7.72	0.00181	0.0408
glycoside catabolic process (GO:0016139)	8	5	0.65	+	7.72	0.00181	0.0408
establishment of endothelial intestinal barrier (GO:0090557)	11	6	0.89	+	6.74	0.00105	0.0263
amyloid fibril formation (GO:1990000)	11	6	0.89	+	6.74	0.00105	0.0262
regulation of aspartic-type peptidase activity (GO:1905245)	11	6	0.89	+	6.74	0.00105	0.0262
glycosphingolipid catabolic process (GO:0046479)	13	7	1.05	+	6.65	0.000423	0.0122
retrograde protein transport, ER to cytosol (GO:0030970)	17	9	1.38	+	6.54	7.02e-05	0.00256
endoplasmic reticulum to cytosol transport (GO:1903513)	17	9	1.38	+	6.54	7.02e-05	0.00255
negative regulation of endoplasmic reticulum stress-induced intrinsic apoptotic signaling pathway (GO:1902236)	19	10	1.54	+	6.5	2.88e-05	0.00118
negative regulation of fatty acid biosynthetic process (GO:0045717)	12	6	0.97	+	6.18	0.00148	0.0347
glycolipid catabolic process (GO:0019377)	14	7	1.13	+	6.18	0.000594	0.0162
positive regulation of chemokine (C-X-C motif) ligand 2 production (GO:2000343)	12	6	0.97	+	6.18	0.00148	0.0346
serine family amino acid catabolic process (GO:0009071)	12	6	0.97	+	6.18	0.00148	0.0346
protein exit from endoplasmic reticulum (GO:0032527)	22	10	1.78	+	5.62	7.54e-05	0.00272
regulation of chemokine (C-X-C motif) ligand 2 production (GO:2000341)	16	7	1.29	+	5.41	0.0011	0.0272
regulation of lysosomal lumen pH (GO:0035751)	16	7	1.29	+	5.41	0.0011	0.0271
DNA dealkylation (GO:0035510)	16	7	1.29	+	5.41	0.0011	0.0271
ceramide catabolic process (GO:0046514)	19	8	1.54	+	5.2	0.000594	0.0162
autophagosome maturation (GO:0097352)	22	9	1.78	+	5.05	0.000322	0.00957
secondary alcohol biosynthetic process (GO:1902653)	32	13	2.59	+	5.02	1.67e-05	0.000725
cholesterol biosynthetic process (GO:0006695)	32	13	2.59	+	5.02	1.67e-05	0.000723
negative regulation of cell cycle arrest (GO:0071157)	20	8	1.62	+	4.94	0.000777	0.0204
sterol biosynthetic process (GO:0016126)	38	15	3.08	+	4.88	5.04e-06	0.000259
regulation of endoplasmic reticulum stress-induced intrinsic apoptotic signaling pathway (GO:1902235)	29	11	2.35	+	4.69	0.000122	0.00415
response to lipoprotein particle (GO:0055094)	25	9	2.02	+	4.45	0.000682	0.0183
response to arsenic-containing substance (GO:0046685)	25	9	2.02	+	4.45	0.000682	0.0182
negative regulation of extrinsic apoptotic signaling pathway via death domain receptors (GO:1902042)	31	11	2.51	+	4.38	0.000196	0.00629
DNA replication initiation (GO:0006270)	23	8	1.86	+	4.3	0.00161	0.037
regulation of extrinsic apoptotic signaling pathway via death domain receptors (GO:1902041)	49	17	3.97	+	4.29	4.97e-06	0.000256
ER-nucleus signaling pathway (GO:0006984)	26	9	2.1	+	4.28	0.000858	0.0222
endoplasmic reticulum unfolded protein response (GO:0030968)	52	18	4.21	+	4.28	2.71e-06	0.000155
hydrogen peroxide catabolic process (GO:0042744)	26	9	2.1	+	4.28	0.000858	0.0221
sphingolipid catabolic process (GO:0030149)	29	10	2.35	+	4.26	0.000459	0.0131
cellular response to lipoprotein particle stimulus (GO:0071402)	27	9	2.19	+	4.12	0.00107	0.0266
DNA damage response, signal transduction by p53 class mediator (GO:0030330)	31	10	2.51	+	3.99	0.000705	0.0188
cellular detoxification (GO:1990748)	28	9	2.27	+	3.97	0.00132	0.0318
negative regulation of response to endoplasmic reticulum stress (GO:1903573)	50	16	4.05	+	3.95	2.15e-05	0.000904
G2/M transition of mitotic cell cycle (GO:0000086)	44	14	3.56	+	3.93	7.29e-05	0.00264
positive regulation of telomerase activity (GO:0051973)	35	11	2.83	+	3.88	0.000464	0.0132
positive regulation of telomere maintenance via telomere lengthening (GO:1904358)	35	11	2.83	+	3.88	0.000464	0.0132
cell cycle G2/M phase transition (GO:0044839)	46	14	3.72	+	3.76	0.000108	0.00376
serine family amino acid metabolic process (GO:0009069)	33	10	2.67	+	3.74	0.00105	0.0264
membrane lipid catabolic process (GO:0046466)	33	10	2.67	+	3.74	0.00105	0.0264
establishment of endothelial barrier (GO:0061028)	33	10	2.67	+	3.74	0.00105	0.0263
detoxification (GO:0098754)	43	13	3.48	+	3.74	0.0002	0.00639
positive regulation of cell cycle G2/M phase transition (GO:1902751)	30	9	2.43	+	3.71	0.00196	0.0436
neutral amino acid transport (GO:0015804)	37	11	2.99	+	3.67	0.000684	0.0182
regulation of cholesterol metabolic process (GO:0090181)	34	10	2.75	+	3.63	0.00127	0.0308
hydrogen peroxide metabolic process (GO:0042743)	41	12	3.32	+	3.62	0.000445	0.0128
cellular response to unfolded protein (GO:0034620)	72	21	5.83	+	3.6	3.99e-06	0.000212
mRNA stabilization (GO:0048255)	45	13	3.64	+	3.57	0.00029	0.00879
RNA stabilization (GO:0043489)	52	15	4.21	+	3.56	0.000103	0.0036
ATP biosynthetic process (GO:0006754)	35	10	2.83	+	3.53	0.00153	0.0355
establishment of mitotic spindle localization (GO:0040001)	35	10	2.83	+	3.53	0.00153	0.0354
regulation of transcription from RNA polymerase II promoter in response to stress (GO:0043618)	46	13	3.72	+	3.49	0.000346	0.0102
negative regulation of intrinsic apoptotic signaling pathway (GO:2001243)	96	27	7.77	+	3.48	3.25e-07	2.34e-05
negative regulation of striated muscle cell apoptotic process (GO:0010664)	36	10	2.91	+	3.43	0.00182	0.041
release of sequestered calcium ion into cytosol (GO:0051209)	40	11	3.24	+	3.4	0.00117	0.0287
regulation of DNA-templated transcription in response to stress (GO:0043620)	51	14	4.13	+	3.39	0.000267	0.00825
negative regulation of mRNA catabolic process (GO:1902373)	55	15	4.45	+	3.37	0.000174	0.00569
response to unfolded protein (GO:0006986)	103	28	8.34	+	3.36	3.55e-07	2.52e-05
negative regulation of sequestering of calcium ion (GO:0051283)	41	11	3.32	+	3.31	0.00139	0.0329
maintenance of protein localization in organelle (GO:0072595)	41	11	3.32	+	3.31	0.00139	0.0329
regulation of response to endoplasmic reticulum stress (GO:1905897)	86	23	6.96	+	3.3	4.82e-06	0.00025
cholesterol metabolic process (GO:0008203)	109	29	8.82	+	3.29	3.23e-07	2.34e-05
positive regulation of DNA biosynthetic process (GO:2000573)	76	20	6.15	+	3.25	2.39e-05	0.000992
regulation of cyclin-dependent protein kinase activity (GO:1904029)	80	21	6.47	+	3.24	1.56e-05	0.000683
negative regulation of RNA catabolic process (GO:1902369)	65	17	5.26	+	3.23	0.000102	0.00356
ubiquitin-dependent ERAD pathway (GO:0030433)	73	19	5.91	+	3.22	4.3e-05	0.0017
positive regulation of telomere maintenance (GO:0032206)	50	13	4.05	+	3.21	0.000677	0.0182
DNA methylation or demethylation (GO:0044728)	58	15	4.69	+	3.2	0.000283	0.00867
regulation of telomere maintenance via telomere lengthening (GO:1904356)	58	15	4.69	+	3.2	0.000283	0.00865
regulation of striated muscle cell apoptotic process (GO:0010662)	58	15	4.69	+	3.2	0.000283	0.00864
signal transduction by p53 class mediator (GO:0072331)	74	19	5.99	+	3.17	5.03e-05	0.00194
positive regulation of TOR signaling (GO:0032008)	43	11	3.48	+	3.16	0.00191	0.0428
negative regulation of mRNA metabolic process (GO:1903312)	86	22	6.96	+	3.16	1.39e-05	0.000622
cellular response to topologically incorrect protein (GO:0035967)	94	24	7.61	+	3.15	5.93e-06	0.000294
positive regulation of epithelial to mesenchymal transition (GO:0010718)	47	12	3.8	+	3.15	0.00123	0.0299
regulation of cardiac muscle cell apoptotic process (GO:0010665)	55	14	4.45	+	3.15	0.000512	0.0144
regulation of cell cycle arrest (GO:0071156)	59	15	4.78	+	3.14	0.000331	0.00983
sterol metabolic process (GO:0016125)	118	30	9.55	+	3.14	4.63e-07	3.2e-05
response to topologically incorrect protein (GO:0035966)	127	32	10.28	+	3.11	2.31e-07	1.72e-05
secondary alcohol metabolic process (GO:1902652)	120	30	9.71	+	3.09	6.26e-07	4.21e-05
regulation of telomerase activity (GO:0051972)	48	12	3.88	+	3.09	0.00143	0.0337
positive regulation of proteasomal ubiquitin-dependent protein catabolic process (GO:0032436)	88	22	7.12	+	3.09	1.89e-05	0.000808
regulation of cyclin-dependent protein serine/threonine kinase activity (GO:0000079)	76	19	6.15	+	3.09	6.83e-05	0.00252
positive regulation of proteasomal protein catabolic process (GO:1901800)	109	27	8.82	+	3.06	2.6e-06	0.00015
ERAD pathway (GO:0036503)	89	22	7.2	+	3.05	2.19e-05	0.000917
positive regulation of protein localization to cell periphery (GO:1904377)	69	17	5.58	+	3.04	0.000188	0.00608
regulation of telomere maintenance via telomerase (GO:0032210)	49	12	3.97	+	3.03	0.00167	0.0381
regulation of intrinsic apoptotic signaling pathway (GO:2001242)	168	41	13.6	+	3.02	1.07e-08	9.99e-07
lysosome organization (GO:0007040)	70	17	5.67	+	3	0.000217	0.0069
lytic vacuole organization (GO:0080171)	70	17	5.67	+	3	0.000217	0.00688
positive regulation of protein localization to plasma membrane (GO:1903078)	62	15	5.02	+	2.99	0.000518	0.0146
signal transduction in response to DNA damage (GO:0042770)	58	14	4.69	+	2.98	0.000801	0.0208
negative regulation of cysteine-type endopeptidase activity involved in apoptotic process (GO:0043154)	83	20	6.72	+	2.98	6.89e-05	0.00253
ceramide metabolic process (GO:0006672)	84	20	6.8	+	2.94	7.94e-05	0.00285
regulation of protein localization to plasma membrane (GO:1903076)	114	27	9.23	+	2.93	5.31e-06	0.000266
DNA modification (GO:0006304)	72	17	5.83	+	2.92	0.000289	0.00877
response to endoplasmic reticulum stress (GO:0034976)	212	50	17.16	+	2.91	7.35e-10	8.48e-08
positive regulation of cellular protein catabolic process (GO:1903364)	145	34	11.74	+	2.9	4.14e-07	2.89e-05
cellular response to hydrogen peroxide (GO:0070301)	60	14	4.86	+	2.88	0.00106	0.0264
negative regulation of cysteine-type endopeptidase activity (GO:2000117)	90	21	7.28	+	2.88	6.83e-05	0.00252
proton transmembrane transport (GO:1902600)	69	16	5.58	+	2.87	0.000511	0.0144
positive regulation of response to wounding (GO:1903036)	78	18	6.31	+	2.85	0.000247	0.00771
cell redox homeostasis (GO:0045454)	65	15	5.26	+	2.85	0.000788	0.0206
protein localization to chromosome (GO:0034502)	65	15	5.26	+	2.85	0.000788	0.0205
macroautophagy (GO:0016236)	113	26	9.15	+	2.84	1.22e-05	0.000555
negative regulation of MAP kinase activity (GO:0043407)	70	16	5.67	+	2.82	0.000585	0.016
glutathione metabolic process (GO:0006749)	57	13	4.61	+	2.82	0.00188	0.0422
protein N-linked glycosylation (GO:0006487)	57	13	4.61	+	2.82	0.00188	0.0422
positive regulation of ubiquitin-dependent protein catabolic process (GO:2000060)	101	23	8.17	+	2.81	4.35e-05	0.0017
positive regulation of proteolysis involved in cellular protein catabolic process (GO:1903052)	124	28	10.04	+	2.79	7.77e-06	0.000374
alcohol biosynthetic process (GO:0046165)	89	20	7.2	+	2.78	0.000156	0.0052
lung morphogenesis (GO:0060425)	58	13	4.69	+	2.77	0.00215	0.047
negative regulation of muscle cell apoptotic process (GO:0010656)	58	13	4.69	+	2.77	0.00215	0.0469
response to hydrogen peroxide (GO:0042542)	94	21	7.61	+	2.76	0.000116	0.00399
regulation of protein localization to cell periphery (GO:1904375)	140	31	11.33	+	2.74	5.25e-06	0.000267
positive regulation of fibroblast proliferation (GO:0048146)	68	15	5.5	+	2.73	0.00117	0.0287
regulation of DNA biosynthetic process (GO:2000278)	118	26	9.55	+	2.72	3.64e-05	0.00145
cellular response to oxidative stress (GO:0034599)	209	46	16.92	+	2.72	2.37e-08	2.06e-06
oxidative phosphorylation (GO:0006119)	73	16	5.91	+	2.71	0.000863	0.0222
positive regulation of fat cell differentiation (GO:0045600)	69	15	5.58	+	2.69	0.00133	0.0318
actin cytoskeleton reorganization (GO:0031532)	69	15	5.58	+	2.69	0.00133	0.0318
regulation of fibroblast proliferation (GO:0048145)	106	23	8.58	+	2.68	0.000125	0.00424
DNA-dependent DNA replication (GO:0006261)	107	23	8.66	+	2.66	0.000132	0.00448
reactive oxygen species metabolic process (GO:0072593)	107	23	8.66	+	2.66	0.000132	0.00447
cell cycle phase transition (GO:0044770)	159	34	12.87	+	2.64	2.76e-06	0.000156
mitotic cell cycle checkpoint (GO:0007093)	117	25	9.47	+	2.64	6.66e-05	0.00249
mitotic cell cycle phase transition (GO:0044772)	150	32	12.14	+	2.64	5.72e-06	0.000286
regulation of telomere maintenance (GO:0032204)	80	17	6.47	+	2.63	0.00133	0.0318
response to oxidative stress (GO:0006979)	345	73	27.92	+	2.61	1.2e-11	1.82e-09
regulation of oxidative stress-induced cell death (GO:1903201)	76	16	6.15	+	2.6	0.00201	0.0445
intrinsic apoptotic signaling pathway (GO:0097193)	157	33	12.71	+	2.6	5.11e-06	0.000261
neural tube closure (GO:0001843)	110	23	8.9	+	2.58	0.000164	0.00543
regulation of cellular response to oxidative stress (GO:1900407)	91	19	7.37	+	2.58	0.000688	0.0183
ensheathment of neurons (GO:0007272)	115	24	9.31	+	2.58	0.000118	0.00405
axon ensheathment (GO:0008366)	115	24	9.31	+	2.58	0.000118	0.00404
steroid biosynthetic process (GO:0006694)	96	20	7.77	+	2.57	0.000487	0.0138
negative regulation of extrinsic apoptotic signaling pathway (GO:2001237)	101	21	8.17	+	2.57	0.000346	0.0102
cellular response to insulin stimulus (GO:0032869)	135	28	10.93	+	2.56	3.27e-05	0.00131
tube closure (GO:0060606)	111	23	8.98	+	2.56	0.000178	0.00581
negative regulation of apoptotic signaling pathway (GO:2001234)	232	48	18.78	+	2.56	6.33e-08	5.16e-06
protein folding (GO:0006457)	150	31	12.14	+	2.55	1.29e-05	0.000583
regulation of muscle cell apoptotic process (GO:0010660)	97	20	7.85	+	2.55	0.000523	0.0147
vacuole organization (GO:0007033)	141	29	11.41	+	2.54	2.65e-05	0.00109
myelination (GO:0042552)	112	23	9.06	+	2.54	0.000194	0.00623
regulation of protein acetylation (GO:1901983)	78	16	6.31	+	2.53	0.00223	0.0486
mitochondrial transmembrane transport (GO:1990542)	78	16	6.31	+	2.53	0.00223	0.0485
sphingolipid metabolic process (GO:0006665)	127	26	10.28	+	2.53	7.45e-05	0.00269
regulation of proteasomal ubiquitin-dependent protein catabolic process (GO:0032434)	132	27	10.68	+	2.53	5.45e-05	0.00208
response to toxic substance (GO:0009636)	108	22	8.74	+	2.52	0.000293	0.00885
cellular lipid catabolic process (GO:0044242)	182	37	14.73	+	2.51	3.25e-06	0.000178
regulation of epithelial cell apoptotic process (GO:1904035)	94	19	7.61	+	2.5	0.000853	0.0221
lysosomal transport (GO:0007041)	99	20	8.01	+	2.5	0.000613	0.0167
cellular response to reactive oxygen species (GO:0034614)	114	23	9.23	+	2.49	0.000232	0.00731
positive regulation of mitotic cell cycle phase transition (GO:1901992)	85	17	6.88	+	2.47	0.0018	0.0407
response to insulin (GO:0032868)	175	35	14.16	+	2.47	7.8e-06	0.000375
carbohydrate derivative catabolic process (GO:1901136)	120	24	9.71	+	2.47	0.000186	0.00604
regulation of transforming growth factor beta receptor signaling pathway (GO:0017015)	110	22	8.9	+	2.47	0.00035	0.0103
regulation of response to oxidative stress (GO:1902882)	100	20	8.09	+	2.47	0.000667	0.018
response to reactive oxygen species (GO:0000302)	166	33	13.44	+	2.46	1.61e-05	0.000702
cellular response to chemical stress (GO:0062197)	244	48	19.75	+	2.43	2.45e-07	1.81e-05
primary neural tube formation (GO:0014020)	117	23	9.47	+	2.43	0.000308	0.00921
regulation of cellular response to transforming growth factor beta stimulus (GO:1903844)	112	22	9.06	+	2.43	0.000422	0.0122
regulation of TOR signaling (GO:0032006)	102	20	8.26	+	2.42	0.000794	0.0207
regulation of cellular protein catabolic process (GO:1903362)	255	50	20.64	+	2.42	1.42e-07	1.08e-05
regulation of cell cycle G2/M phase transition (GO:1902749)	97	19	7.85	+	2.42	0.0011	0.0272
regulation of tissue remodeling (GO:0034103)	87	17	7.04	+	2.41	0.0021	0.0463
positive regulation of protein localization to nucleus (GO:1900182)	87	17	7.04	+	2.41	0.0021	0.0462
endothelium development (GO:0003158)	87	17	7.04	+	2.41	0.0021	0.0462
cellular response to oxygen levels (GO:0071453)	103	20	8.34	+	2.4	0.00087	0.0223
regulation of extrinsic apoptotic signaling pathway (GO:2001236)	165	32	13.35	+	2.4	3.03e-05	0.00123
response to glucose (GO:0009749)	98	19	7.93	+	2.4	0.0012	0.0292
negative regulation of neuron apoptotic process (GO:0043524)	181	35	14.65	+	2.39	2.02e-05	0.000858
negative regulation of protein catabolic process (GO:0042177)	130	25	10.52	+	2.38	0.000293	0.00884
organic hydroxy compound biosynthetic process (GO:1901617)	157	30	12.71	+	2.36	6.71e-05	0.0025
positive regulation of cell cycle phase transition (GO:1901989)	100	19	8.09	+	2.35	0.00143	0.0337
regulation of fatty acid metabolic process (GO:0019217)	95	18	7.69	+	2.34	0.00196	0.0437
regulation of ATP metabolic process (GO:1903578)	95	18	7.69	+	2.34	0.00196	0.0437
regulation of proteasomal protein catabolic process (GO:0061136)	190	36	15.38	+	2.34	1.75e-05	0.000755
neural tube formation (GO:0001841)	132	25	10.68	+	2.34	0.000332	0.00983
cellular modified amino acid metabolic process (GO:0006575)	159	30	12.87	+	2.33	7.93e-05	0.00285
regulation of apoptotic signaling pathway (GO:2001233)	414	78	33.51	+	2.33	3.26e-10	4.09e-08
vacuolar transport (GO:0007034)	138	26	11.17	+	2.33	0.000258	0.00802
negative regulation of intracellular signal transduction (GO:1902532)	515	97	41.68	+	2.33	1.56e-12	2.86e-10
alcohol metabolic process (GO:0006066)	271	51	21.93	+	2.33	3.27e-07	2.35e-05
apoptotic signaling pathway (GO:0097190)	282	53	22.82	+	2.32	2.84e-07	2.08e-05
regulation of ubiquitin-dependent protein catabolic process (GO:2000058)	160	30	12.95	+	2.32	0.000129	0.00438
cellular response to extracellular stimulus (GO:0031668)	208	39	16.83	+	2.32	8.4e-06	0.000398
regulation of RNA stability (GO:0043487)	113	21	9.15	+	2.3	0.00132	0.0319
positive regulation of DNA metabolic process (GO:0051054)	216	40	17.48	+	2.29	1.09e-05	0.000506
response to alcohol (GO:0097305)	146	27	11.82	+	2.28	0.000238	0.00745
positive regulation of protein catabolic process (GO:0045732)	222	41	17.97	+	2.28	8.28e-06	0.000395
cell cycle checkpoint (GO:0000075)	152	28	12.3	+	2.28	0.000273	0.00842
positive regulation of cellular protein localization (GO:1903829)	315	58	25.49	+	2.28	1.39e-07	1.07e-05
negative regulation of neuron death (GO:1901215)	250	46	20.23	+	2.27	2.09e-06	0.000126
regulation of mRNA catabolic process (GO:0061013)	125	23	10.12	+	2.27	0.000779	0.0204
cellular response to peptide hormone stimulus (GO:0071375)	185	34	14.97	+	2.27	4.64e-05	0.0018
regulation of neuron apoptotic process (GO:0043523)	268	49	21.69	+	2.26	1.38e-06	8.65e-05
regulation of lipid biosynthetic process (GO:0046890)	186	34	15.05	+	2.26	4.99e-05	0.00192
regulation of protein ubiquitination (GO:0031396)	208	38	16.83	+	2.26	2.31e-05	0.00096
microtubule cytoskeleton organization involved in mitosis (GO:1902850)	115	21	9.31	+	2.26	0.00149	0.0348
regulation of protein localization to nucleus (GO:1900180)	137	25	11.09	+	2.25	0.00048	0.0136
DNA replication (GO:0006260)	170	31	13.76	+	2.25	0.00012	0.00409
maintenance of location (GO:0051235)	170	31	13.76	+	2.25	0.00012	0.00408
response to UV (GO:0009411)	138	25	11.17	+	2.24	0.000779	0.0204
positive regulation of cellular catabolic process (GO:0031331)	392	71	31.73	+	2.24	6.64e-09	6.36e-07
cellular response to peptide (GO:1901653)	232	42	18.78	+	2.24	8.3e-06	0.000395
cellular response to leukemia inhibitory factor (GO:1990830)	128	23	10.36	+	2.22	0.000968	0.0245
positive regulation of cell-substrate adhesion (GO:0010811)	128	23	10.36	+	2.22	0.000968	0.0245
regulation of protein localization to membrane (GO:1905475)	195	35	15.78	+	2.22	6.71e-05	0.0025
amino acid transport (GO:0006865)	117	21	9.47	+	2.22	0.0017	0.0387
positive regulation of protein ubiquitination (GO:0031398)	117	21	9.47	+	2.22	0.0017	0.0387
positive regulation of endocytosis (GO:0045807)	123	22	9.95	+	2.21	0.00133	0.0318
cellular response to nutrient levels (GO:0031669)	179	32	14.49	+	2.21	0.000173	0.00569
response to leukemia inhibitory factor (GO:1990823)	129	23	10.44	+	2.2	0.00158	0.0364
regulation of cellular response to stress (GO:0080135)	698	124	56.49	+	2.19	4.45e-14	1.02e-11
steroid metabolic process (GO:0008202)	231	41	18.7	+	2.19	2.09e-05	0.000881
hexose metabolic process (GO:0019318)	124	22	10.04	+	2.19	0.00143	0.0337
autophagy (GO:0006914)	226	40	18.29	+	2.19	2.88e-05	0.00118
process utilizing autophagic mechanism (GO:0061919)	226	40	18.29	+	2.19	2.88e-05	0.00117
protein stabilization (GO:0050821)	176	31	14.24	+	2.18	0.000257	0.00801
regulation of proteolysis involved in cellular protein catabolic process (GO:1903050)	222	39	17.97	+	2.17	4.13e-05	0.00163
negative regulation of protein kinase activity (GO:0006469)	205	36	16.59	+	2.17	6.48e-05	0.00243
ATP metabolic process (GO:0046034)	171	30	13.84	+	2.17	0.000356	0.0104
protein homooligomerization (GO:0051260)	171	30	13.84	+	2.17	0.000356	0.0104
cellular response to starvation (GO:0009267)	154	27	12.46	+	2.17	0.000545	0.0152
regulation of cellular protein localization (GO:1903827)	572	100	46.29	+	2.16	3.1e-11	4.38e-09
negative regulation of MAPK cascade (GO:0043409)	172	30	13.92	+	2.16	0.000369	0.0107
cellular response to external stimulus (GO:0071496)	241	42	19.51	+	2.15	1.96e-05	0.000836
transport along microtubule (GO:0010970)	155	27	12.54	+	2.15	0.000581	0.016
phospholipid biosynthetic process (GO:0008654)	155	27	12.54	+	2.15	0.000581	0.0159
mitotic cell cycle (GO:0000278)	536	93	43.38	+	2.14	2.54e-10	3.21e-08
negative regulation of kinase activity (GO:0033673)	225	39	18.21	+	2.14	4.71e-05	0.00182
response to peptide hormone (GO:0043434)	277	48	22.42	+	2.14	5.95e-06	0.000294
negative regulation of supramolecular fiber organization (GO:1902904)	156	27	12.63	+	2.14	0.000621	0.0169
developmental growth involved in morphogenesis (GO:0060560)	133	23	10.76	+	2.14	0.00184	0.0414
organic acid catabolic process (GO:0016054)	203	35	16.43	+	2.13	0.000155	0.0052
carboxylic acid catabolic process (GO:0046395)	203	35	16.43	+	2.13	0.000155	0.00519
negative regulation of catabolic process (GO:0009895)	308	53	24.93	+	2.13	2.45e-06	0.000143
regulation of response to wounding (GO:1903034)	186	32	15.05	+	2.13	0.000237	0.00745
skin development (GO:0043588)	234	40	18.94	+	2.11	4.35e-05	0.00171
negative regulation of transferase activity (GO:0051348)	258	44	20.88	+	2.11	2.15e-05	0.000903
nucleobase-containing compound transport (GO:0015931)	182	31	14.73	+	2.1	0.000342	0.0101
mitotic cell cycle process (GO:1903047)	464	79	37.55	+	2.1	1.22e-08	1.1e-06
positive regulation of autophagy (GO:0010508)	141	24	11.41	+	2.1	0.00157	0.0364
negative regulation of cellular catabolic process (GO:0031330)	247	42	19.99	+	2.1	3.82e-05	0.00152
embryonic epithelial tube formation (GO:0001838)	153	26	12.38	+	2.1	0.0014	0.033
negative regulation of cell cycle process (GO:0010948)	206	35	16.67	+	2.1	0.000173	0.00569
regulation of mitotic cell cycle phase transition (GO:1901990)	259	44	20.96	+	2.1	2.26e-05	0.000943
response to metal ion (GO:0010038)	271	46	21.93	+	2.1	1.39e-05	0.000621
morphogenesis of embryonic epithelium (GO:0016331)	177	30	14.33	+	2.09	0.000466	0.0132
regulation of protein modification by small protein conjugation or removal (GO:1903320)	242	41	19.59	+	2.09	5.22e-05	0.002
regulation of protein catabolic process (GO:0042176)	396	67	32.05	+	2.09	2.4e-07	1.78e-05
regulation of cysteine-type endopeptidase activity involved in apoptotic process (GO:0043281)	207	35	16.75	+	2.09	0.00018	0.00588
positive regulation of cell cycle (GO:0045787)	355	60	28.73	+	2.09	1.08e-06	6.94e-05
in utero embryonic development (GO:0001701)	480	81	38.85	+	2.09	1.27e-08	1.14e-06
placenta development (GO:0001890)	172	29	13.92	+	2.08	0.000635	0.0172
positive regulation of apoptotic signaling pathway (GO:2001235)	184	31	14.89	+	2.08	0.000386	0.0112
regulation of protein stability (GO:0031647)	285	48	23.07	+	2.08	1.26e-05	0.00057
response to inorganic substance (GO:0010035)	422	71	34.15	+	2.08	9.28e-08	7.37e-06
regulation of cellular ketone metabolic process (GO:0010565)	137	23	11.09	+	2.07	0.00228	0.0493
RNA transport (GO:0050658)	149	25	12.06	+	2.07	0.00198	0.044
nucleic acid transport (GO:0050657)	149	25	12.06	+	2.07	0.00198	0.044
positive regulation of catabolic process (GO:0009896)	459	77	37.15	+	2.07	2.93e-08	2.49e-06
establishment of organelle localization (GO:0051656)	328	55	26.55	+	2.07	3.08e-06	0.00017
response to peptide (GO:1901652)	340	57	27.52	+	2.07	2.76e-06	0.000156
neural tube development (GO:0021915)	191	32	15.46	+	2.07	0.000444	0.0128
cellular response to radiation (GO:0071478)	150	25	12.14	+	2.06	0.00205	0.0452
positive regulation of mitotic cell cycle (GO:0045931)	168	28	13.6	+	2.06	0.000911	0.0232
regulation of stress-activated protein kinase signaling cascade (GO:0070302)	234	39	18.94	+	2.06	0.000105	0.00367
positive regulation of GTPase activity (GO:0043547)	223	37	18.05	+	2.05	0.000189	0.00608
response to organonitrogen compound (GO:0010243)	748	124	60.54	+	2.05	3.09e-12	5.2e-10
negative regulation of endopeptidase activity (GO:0010951)	181	30	14.65	+	2.05	0.000835	0.0217
cell-substrate adhesion (GO:0031589)	175	29	14.16	+	2.05	0.000751	0.0197
aging (GO:0007568)	157	26	12.71	+	2.05	0.00161	0.037
establishment of RNA localization (GO:0051236)	151	25	12.22	+	2.05	0.00212	0.0465
regulation of neuron death (GO:1901214)	375	62	30.35	+	2.04	1.28e-06	8.14e-05
positive regulation of cell morphogenesis involved in differentiation (GO:0010770)	188	31	15.22	+	2.04	0.000652	0.0176
response to starvation (GO:0042594)	176	29	14.24	+	2.04	0.00115	0.0282
regulation of GTPase activity (GO:0043087)	304	50	24.6	+	2.03	1.46e-05	0.000647
small molecule catabolic process (GO:0044282)	298	49	24.12	+	2.03	1.9e-05	0.000812
cell-cell junction organization (GO:0045216)	177	29	14.33	+	2.02	0.00118	0.0288
regulation of cysteine-type endopeptidase activity (GO:2000116)	232	38	18.78	+	2.02	0.000163	0.0054
negative regulation of apoptotic process (GO:0043066)	910	149	73.65	+	2.02	4.01e-14	9.32e-12
regulation of mitotic cell cycle (GO:0007346)	495	81	40.06	+	2.02	3.48e-08	2.92e-06
protein complex oligomerization (GO:0051259)	220	36	17.81	+	2.02	0.000275	0.00845
cellular component disassembly (GO:0022411)	214	35	17.32	+	2.02	0.000362	0.0105
epithelial tube formation (GO:0072175)	159	26	12.87	+	2.02	0.00177	0.0401
positive regulation of chromosome organization (GO:2001252)	190	31	15.38	+	2.02	0.000708	0.0188
negative regulation of mitotic cell cycle (GO:0045930)	221	36	17.89	+	2.01	0.000285	0.00869
positive regulation of cell cycle process (GO:0090068)	252	41	20.4	+	2.01	0.000116	0.004
positive regulation of neuron projection development (GO:0010976)	369	60	29.86	+	2.01	2.74e-06	0.000156
negative regulation of programmed cell death (GO:0043069)	930	151	75.27	+	2.01	6.64e-14	1.48e-11
morphogenesis of a branching epithelium (GO:0061138)	191	31	15.46	+	2.01	0.000741	0.0195
reproductive structure development (GO:0048608)	450	73	36.42	+	2	2.22e-07	1.66e-05
positive regulation of hydrolase activity (GO:0051345)	524	85	42.41	+	2	3.13e-08	2.64e-06
regulation of cellular catabolic process (GO:0031329)	734	119	59.41	+	2	3.15e-11	4.41e-09
regulation of chromosome organization (GO:0033044)	364	59	29.46	+	2	3.69e-06	0.000197
negative regulation of cell cycle (GO:0045786)	402	65	32.54	+	2	1.21e-06	7.74e-05
peptidyl-serine phosphorylation (GO:0018105)	180	29	14.57	+	1.99	0.0013	0.0315
regulation of cell cycle phase transition (GO:1901987)	292	47	23.63	+	1.99	4.09e-05	0.00162
reproductive system development (GO:0061458)	454	73	36.74	+	1.99	3.6e-07	2.54e-05
negative regulation of cell death (GO:0060548)	1046	168	84.66	+	1.98	4.98e-15	1.29e-12
regulation of nuclear division (GO:0051783)	187	30	15.13	+	1.98	0.00105	0.0264
positive regulation of proteolysis (GO:0045862)	343	55	27.76	+	1.98	1.18e-05	0.000537
respiratory tube development (GO:0030323)	206	33	16.67	+	1.98	0.000711	0.0189
regulation of stress-activated MAPK cascade (GO:0032872)	231	37	18.7	+	1.98	0.000382	0.0111
cellular response to stress (GO:0033554)	1444	231	116.87	+	1.98	1.89e-20	1.3e-17
negative regulation of signal transduction (GO:0009968)	1196	191	96.8	+	1.97	6.59e-17	2.26e-14
glycerophospholipid metabolic process (GO:0006650)	238	38	19.26	+	1.97	0.000297	0.00893
organophosphate biosynthetic process (GO:0090407)	364	58	29.46	+	1.97	8.81e-06	0.000415
organic hydroxy compound metabolic process (GO:1901615)	408	65	33.02	+	1.97	2.15e-06	0.000128
phospholipid metabolic process (GO:0006644)	314	50	25.41	+	1.97	3.11e-05	0.00125
morphogenesis of a branching structure (GO:0001763)	201	32	16.27	+	1.97	0.000964	0.0245
regulation of microtubule cytoskeleton organization (GO:0070507)	201	32	16.27	+	1.97	0.000964	0.0244
lipid catabolic process (GO:0016042)	277	44	22.42	+	1.96	9.93e-05	0.00349
response to nitrogen compound (GO:1901698)	854	135	69.12	+	1.95	6.68e-12	1.07e-09
positive regulation of cell death (GO:0010942)	715	113	57.87	+	1.95	4.02e-10	4.89e-08
lung development (GO:0030324)	203	32	16.43	+	1.95	0.00103	0.026
epidermis development (GO:0008544)	254	40	20.56	+	1.95	0.000299	0.00896
positive regulation of programmed cell death (GO:0043068)	650	102	52.61	+	1.94	5.11e-09	5.04e-07
regulation of protein serine/threonine kinase activity (GO:0071900)	440	69	35.61	+	1.94	1.47e-06	9.14e-05
regulation of catabolic process (GO:0009894)	878	137	71.06	+	1.93	1.18e-11	1.81e-09
regulation of protein binding (GO:0043393)	231	36	18.7	+	1.93	0.000598	0.0163
regulation of cell cycle (GO:0051726)	959	149	77.62	+	1.92	1.96e-12	3.43e-10
regulation of peptidase activity (GO:0052547)	419	65	33.91	+	1.92	4.46e-06	0.000233
regulation of transmembrane receptor protein serine/threonine kinase signaling pathway (GO:0090092)	245	38	19.83	+	1.92	0.000554	0.0154
negative regulation of peptidase activity (GO:0010466)	245	38	19.83	+	1.92	0.000554	0.0154
positive regulation of apoptotic process (GO:0043065)	645	100	52.2	+	1.92	1.07e-08	9.96e-07
negative regulation of proteolysis (GO:0045861)	349	54	28.25	+	1.91	3.27e-05	0.00131
regulation of chromatin organization (GO:1902275)	207	32	16.75	+	1.91	0.00122	0.0296
regulation of programmed cell death (GO:0043067)	1521	235	123.1	+	1.91	4.96e-19	2.8e-16
regulation of apoptotic process (GO:0042981)	1496	231	121.08	+	1.91	9.79e-19	4.83e-16
response to oxygen levels (GO:0070482)	214	33	17.32	+	1.91	0.00136	0.0324
regulation of lipid metabolic process (GO:0019216)	364	56	29.46	+	1.9	3.12e-05	0.00125
regulation of cell death (GO:0010941)	1679	258	135.89	+	1.9	9.7e-21	6.97e-18
negative regulation of organelle organization (GO:0010639)	398	61	32.21	+	1.89	1.37e-05	0.000615
regulation of DNA metabolic process (GO:0051052)	372	57	30.11	+	1.89	2.52e-05	0.00104
regulation of cell cycle process (GO:0010564)	582	89	47.1	+	1.89	1.39e-07	1.06e-05
glycerolipid metabolic process (GO:0046486)	314	48	25.41	+	1.89	0.000111	0.00386
establishment or maintenance of cell polarity (GO:0007163)	203	31	16.43	+	1.89	0.0017	0.0388
organelle localization (GO:0051640)	472	72	38.2	+	1.88	2.14e-06	0.000128
epithelial tube morphogenesis (GO:0060562)	361	55	29.22	+	1.88	4.35e-05	0.00171
regulation of cellular amide metabolic process (GO:0034248)	394	60	31.89	+	1.88	1.87e-05	0.000805
endomembrane system organization (GO:0010256)	381	58	30.84	+	1.88	2.2e-05	0.000919
regulation of mRNA metabolic process (GO:1903311)	263	40	21.29	+	1.88	0.000568	0.0157
gonad development (GO:0008406)	217	33	17.56	+	1.88	0.00149	0.0348
cell cycle process (GO:0022402)	799	121	64.67	+	1.87	9.22e-10	1.06e-07
positive regulation of neuron differentiation (GO:0045666)	469	71	37.96	+	1.87	4.26e-06	0.000225
negative regulation of catalytic activity (GO:0043086)	701	106	56.73	+	1.87	1.2e-08	1.09e-06
regulation of endopeptidase activity (GO:0052548)	344	52	27.84	+	1.87	6.94e-05	0.00254
epithelial cell development (GO:0002064)	225	34	18.21	+	1.87	0.00125	0.0303
organonitrogen compound catabolic process (GO:1901565)	914	138	73.97	+	1.87	6.66e-11	8.84e-09
regulation of protein kinase activity (GO:0045859)	669	101	54.14	+	1.87	2.88e-08	2.46e-06
positive regulation of catalytic activity (GO:0043085)	1093	165	88.46	+	1.87	7.67e-13	1.5e-10
negative regulation of cell communication (GO:0010648)	1339	202	108.37	+	1.86	2.02e-15	5.59e-13
chordate embryonic development (GO:0043009)	770	116	62.32	+	1.86	3.31e-09	3.38e-07
negative regulation of phosphorylation (GO:0042326)	465	70	37.63	+	1.86	5.77e-06	0.000287
negative regulation of protein modification process (GO:0031400)	585	88	47.35	+	1.86	3.3e-07	2.35e-05
negative regulation of signaling (GO:0023057)	1343	202	108.69	+	1.86	2.22e-15	5.93e-13
negative regulation of protein phosphorylation (GO:0001933)	419	63	33.91	+	1.86	1.52e-05	0.000667
posttranscriptional regulation of gene expression (GO:0010608)	439	66	35.53	+	1.86	1.06e-05	0.000492
cellular catabolic process (GO:0044248)	1505	226	121.81	+	1.86	5.04e-17	1.85e-14
regulation of angiogenesis (GO:0045765)	313	47	25.33	+	1.86	0.00024	0.0075
regulation of proteolysis (GO:0030162)	727	109	58.84	+	1.85	1.37e-08	1.22e-06
cell division (GO:0051301)	487	73	39.41	+	1.85	4.28e-06	0.000225
regulation of hydrolase activity (GO:0051336)	1001	150	81.02	+	1.85	1.75e-11	2.53e-09
apoptotic process (GO:0006915)	808	121	65.39	+	1.85	1.68e-09	1.8e-07
regulation of protein localization (GO:0032880)	1023	153	82.8	+	1.85	1.26e-11	1.9e-09
regulation of cell-substrate adhesion (GO:0010810)	214	32	17.32	+	1.85	0.00213	0.0465
cellular response to organonitrogen compound (GO:0071417)	442	66	35.77	+	1.84	1.15e-05	0.000528
development of primary sexual characteristics (GO:0045137)	221	33	17.89	+	1.84	0.00173	0.0393
chromosome segregation (GO:0007059)	268	40	21.69	+	1.84	0.000647	0.0175
cellular amide metabolic process (GO:0043603)	677	101	54.79	+	1.84	5.02e-08	4.11e-06
developmental growth (GO:0048589)	436	65	35.29	+	1.84	1.47e-05	0.00065
sex differentiation (GO:0007548)	269	40	21.77	+	1.84	0.000669	0.018
lipid biosynthetic process (GO:0008610)	444	66	35.93	+	1.84	1.23e-05	0.000559
negative regulation of protein metabolic process (GO:0051248)	1070	159	86.6	+	1.84	7.14e-12	1.13e-09
embryo development ending in birth or egg hatching (GO:0009792)	788	117	63.78	+	1.83	5.08e-09	5.05e-07
cellular response to nitrogen compound (GO:1901699)	512	76	41.44	+	1.83	3.35e-06	0.000181
growth (GO:0040007)	452	67	36.58	+	1.83	1.4e-05	0.000621
negative regulation of cellular protein metabolic process (GO:0032269)	1013	150	81.99	+	1.83	3.44e-11	4.72e-09
response to radiation (GO:0009314)	399	59	32.29	+	1.83	4.62e-05	0.0018
programmed cell death (GO:0012501)	848	125	68.63	+	1.82	2.46e-09	2.56e-07
positive regulation of cell projection organization (GO:0031346)	475	70	38.44	+	1.82	1.05e-05	0.00049
regulation of intracellular protein transport (GO:0033157)	231	34	18.7	+	1.82	0.00206	0.0454
regulation of transferase activity (GO:0051338)	877	129	70.98	+	1.82	1.43e-09	1.56e-07
microtubule cytoskeleton organization (GO:0000226)	504	74	40.79	+	1.81	6.11e-06	0.0003
tissue morphogenesis (GO:0048729)	614	90	49.69	+	1.81	6.08e-07	4.11e-05
cell death (GO:0008219)	889	130	71.95	+	1.81	1.79e-09	1.88e-07
regulation of binding (GO:0051098)	390	57	31.56	+	1.81	8.23e-05	0.00294
cellular lipid metabolic process (GO:0044255)	849	124	68.71	+	1.8	5.31e-09	5.21e-07
regulation of catalytic activity (GO:0050790)	1871	273	151.43	+	1.8	3.71e-19	2.17e-16
positive regulation of cell migration (GO:0030335)	563	82	45.57	+	1.8	2.18e-06	0.000129
negative regulation of cellular component organization (GO:0051129)	736	107	59.57	+	1.8	7.51e-08	6.05e-06
catabolic process (GO:0009056)	1741	253	140.91	+	1.8	1.55e-17	6.45e-15
positive regulation of cellular component organization (GO:0051130)	1240	180	100.36	+	1.79	1.45e-12	2.76e-10
positive regulation of cell motility (GO:2000147)	586	85	47.43	+	1.79	1.63e-06	9.98e-05
negative regulation of phosphorus metabolic process (GO:0010563)	559	81	45.24	+	1.79	2.95e-06	0.000165
negative regulation of phosphate metabolic process (GO:0045936)	559	81	45.24	+	1.79	2.95e-06	0.000164
positive regulation of locomotion (GO:0040017)	602	87	48.72	+	1.79	1.49e-06	9.24e-05
regulation of neuron projection development (GO:0010975)	616	89	49.86	+	1.79	1.32e-06	8.31e-05
response to extracellular stimulus (GO:0009991)	367	53	29.7	+	1.78	0.000169	0.00557
negative regulation of response to stimulus (GO:0048585)	1600	231	129.49	+	1.78	1.06e-15	3.1e-13
regulation of small molecule metabolic process (GO:0062012)	354	51	28.65	+	1.78	0.000263	0.00816
cytoskeleton organization (GO:0007010)	1098	158	88.87	+	1.78	8.02e-11	1.05e-08
regulation of MAP kinase activity (GO:0043405)	299	43	24.2	+	1.78	0.000837	0.0217
organic substance catabolic process (GO:1901575)	1448	208	117.19	+	1.77	5.55e-14	1.25e-11
positive regulation of neurogenesis (GO:0050769)	585	84	47.35	+	1.77	3.16e-06	0.000174
generation of precursor metabolites and energy (GO:0006091)	286	41	23.15	+	1.77	0.00135	0.0321
protein catabolic process (GO:0030163)	642	92	51.96	+	1.77	1.05e-06	6.77e-05
negative regulation of molecular function (GO:0044092)	1033	148	83.61	+	1.77	4.55e-10	5.44e-08
regulation of vasculature development (GO:1901342)	349	50	28.25	+	1.77	0.000344	0.0102
small molecule biosynthetic process (GO:0044283)	456	65	36.91	+	1.76	4.74e-05	0.00183
positive regulation of protein kinase activity (GO:0045860)	435	62	35.21	+	1.76	6.79e-05	0.00251
cellular response to hormone stimulus (GO:0032870)	365	52	29.54	+	1.76	0.000319	0.00951
regulation of calcium ion transport (GO:0051924)	274	39	22.18	+	1.76	0.00161	0.037
regulation of kinase activity (GO:0043549)	766	109	62	+	1.76	1.33e-07	1.03e-05
regulation of translation (GO:0006417)	338	48	27.36	+	1.75	0.000575	0.0159
positive regulation of cellular component movement (GO:0051272)	606	86	49.05	+	1.75	3.3e-06	0.00018
peptide metabolic process (GO:0006518)	444	63	35.93	+	1.75	7.63e-05	0.00275
organophosphate metabolic process (GO:0019637)	720	102	58.27	+	1.75	4.86e-07	3.31e-05
morphogenesis of an epithelium (GO:0002009)	509	72	41.2	+	1.75	2.85e-05	0.00117
positive regulation of transferase activity (GO:0051347)	587	83	47.51	+	1.75	6.65e-06	0.000323
response to oxygen-containing compound (GO:1901700)	1296	183	104.89	+	1.74	8.08e-12	1.26e-09
regulation of intracellular transport (GO:0032386)	326	46	26.38	+	1.74	0.000946	0.0241
negative regulation of hydrolase activity (GO:0051346)	404	57	32.7	+	1.74	0.000219	0.00692
regulation of cellular localization (GO:0060341)	1059	149	85.71	+	1.74	1.05e-09	1.17e-07
proteasomal protein catabolic process (GO:0010498)	320	45	25.9	+	1.74	0.000888	0.0227
regulation of cell migration (GO:0030334)	932	131	75.43	+	1.74	1.2e-08	1.09e-06
cellular protein catabolic process (GO:0044257)	592	83	47.91	+	1.73	7.42e-06	0.000359
small molecule metabolic process (GO:0044281)	1470	206	118.97	+	1.73	7e-13	1.38e-10
positive regulation of molecular function (GO:0044093)	1478	207	119.62	+	1.73	5.65e-13	1.13e-10
regulation of DNA-binding transcription factor activity (GO:0051090)	415	58	33.59	+	1.73	0.000194	0.00623
response to wounding (GO:0009611)	323	45	26.14	+	1.72	0.00127	0.0308
regulation of neuron differentiation (GO:0045664)	784	109	63.45	+	1.72	3.65e-07	2.56e-05
proteasome-mediated ubiquitin-dependent protein catabolic process (GO:0043161)	295	41	23.88	+	1.72	0.00226	0.0489
cellular response to DNA damage stimulus (GO:0006974)	677	94	54.79	+	1.72	2.7e-06	0.000155
positive regulation of organelle organization (GO:0010638)	599	83	48.48	+	1.71	1.16e-05	0.00053
DNA metabolic process (GO:0006259)	628	87	50.83	+	1.71	6.76e-06	0.000328
proteolysis involved in cellular protein catabolic process (GO:0051603)	571	79	46.21	+	1.71	2.03e-05	0.00086
epithelium development (GO:0060429)	1027	142	83.12	+	1.71	7.08e-09	6.7e-07
muscle structure development (GO:0061061)	485	67	39.25	+	1.71	0.000106	0.0037
response to hormone (GO:0009725)	565	78	45.73	+	1.71	2.57e-05	0.00106
cellular response to oxygen-containing compound (GO:1901701)	907	125	73.41	+	1.7	8.36e-08	6.71e-06
regulation of cell motility (GO:2000145)	982	135	79.48	+	1.7	2.57e-08	2.22e-06
negative regulation of nervous system development (GO:0051961)	364	50	29.46	+	1.7	0.00089	0.0228
response to nutrient levels (GO:0031667)	335	46	27.11	+	1.7	0.00155	0.0358
regulation of molecular function (GO:0065009)	2565	352	207.6	+	1.7	6.4e-21	4.81e-18
cell cycle (GO:0007049)	1203	165	97.36	+	1.69	6.59e-10	7.77e-08
carboxylic acid metabolic process (GO:0019752)	795	109	64.34	+	1.69	8.17e-07	5.42e-05
embryo development (GO:0009790)	1154	158	93.4	+	1.69	1.71e-09	1.81e-07
tissue development (GO:0009888)	1647	225	133.3	+	1.69	4.75e-13	9.63e-11
positive regulation of cellular protein metabolic process (GO:0032270)	1567	214	126.82	+	1.69	2.18e-12	3.7e-10
lipid metabolic process (GO:0006629)	1106	151	89.51	+	1.69	5.84e-09	5.7e-07
fatty acid metabolic process (GO:0006631)	337	46	27.27	+	1.69	0.0016	0.0368
regulation of cell morphogenesis (GO:0022604)	535	73	43.3	+	1.69	6.18e-05	0.00233
organic cyclic compound biosynthetic process (GO:1901362)	799	109	64.67	+	1.69	8.79e-07	5.76e-05
tube morphogenesis (GO:0035239)	726	99	58.76	+	1.68	2.94e-06	0.000165
response to abiotic stimulus (GO:0009628)	918	125	74.3	+	1.68	1.39e-07	1.07e-05
regulation of locomotion (GO:0040012)	1029	140	83.28	+	1.68	2.63e-08	2.26e-06
positive regulation of cell development (GO:0010720)	669	91	54.14	+	1.68	8.87e-06	0.000417
response to endogenous stimulus (GO:0009719)	1081	147	87.49	+	1.68	1.1e-08	1.01e-06
actin cytoskeleton organization (GO:0030036)	515	70	41.68	+	1.68	9.07e-05	0.00323
regulation of organelle organization (GO:0033043)	1281	174	103.68	+	1.68	4e-10	4.9e-08
modification-dependent macromolecule catabolic process (GO:0043632)	509	69	41.2	+	1.67	0.000113	0.00392
gland development (GO:0048732)	428	58	34.64	+	1.67	0.000452	0.0129
regulation of response to stress (GO:0080134)	1323	179	107.08	+	1.67	3.59e-10	4.43e-08
ubiquitin-dependent protein catabolic process (GO:0006511)	488	66	39.5	+	1.67	0.000214	0.00681
cellular response to growth factor stimulus (GO:0071363)	392	53	31.73	+	1.67	0.000734	0.0194
microtubule-based process (GO:0007017)	755	102	61.11	+	1.67	3.2e-06	0.000176
positive regulation of nervous system development (GO:0051962)	659	89	53.34	+	1.67	1.46e-05	0.000648
monocarboxylic acid metabolic process (GO:0032787)	497	67	40.22	+	1.67	0.000178	0.00582
negative regulation of nitrogen compound metabolic process (GO:0051172)	2300	310	186.15	+	1.67	2.87e-17	1.11e-14
establishment of localization in cell (GO:0051649)	1507	203	121.97	+	1.66	2.53e-11	3.63e-09
positive regulation of protein metabolic process (GO:0051247)	1657	223	134.11	+	1.66	2.1e-12	3.62e-10
cellular response to cytokine stimulus (GO:0071345)	662	89	53.58	+	1.66	1.55e-05	0.00068
modification-dependent protein catabolic process (GO:0019941)	499	67	40.39	+	1.66	0.000186	0.00605
regulation of plasma membrane bounded cell projection organization (GO:0120035)	790	106	63.94	+	1.66	2.75e-06	0.000156
negative regulation of neurogenesis (GO:0050768)	336	45	27.19	+	1.65	0.00225	0.0488
oxoacid metabolic process (GO:0043436)	838	112	67.82	+	1.65	1.52e-06	9.37e-05
phosphate-containing compound metabolic process (GO:0006796)	1691	226	136.86	+	1.65	3.23e-12	5.37e-10
positive regulation of cell adhesion (GO:0045785)	434	58	35.13	+	1.65	0.000675	0.0181
intracellular transport (GO:0046907)	1168	156	94.53	+	1.65	1.03e-08	9.72e-07
regulation of establishment of protein localization (GO:0070201)	690	92	55.84	+	1.65	1.63e-05	0.00071
cellular response to chemical stimulus (GO:0070887)	2363	315	191.25	+	1.65	6.58e-17	2.31e-14
regulation of cellular component movement (GO:0051270)	1073	143	86.84	+	1.65	5.01e-08	4.12e-06
macromolecule catabolic process (GO:0009057)	856	114	69.28	+	1.65	1.41e-06	8.83e-05
response to growth factor (GO:0070848)	406	54	32.86	+	1.64	0.00118	0.0289
cellular macromolecule catabolic process (GO:0044265)	767	102	62.08	+	1.64	5.31e-06	0.000267
regulation of cell projection organization (GO:0031344)	799	106	64.67	+	1.64	4.24e-06	0.000224
organelle organization (GO:0006996)	3136	416	253.81	+	1.64	1.46e-22	1.53e-19
phosphorus metabolic process (GO:0006793)	1713	227	138.64	+	1.64	5.88e-12	9.48e-10
cellular response to organic substance (GO:0071310)	1804	239	146.01	+	1.64	1.48e-12	2.75e-10
negative regulation of RNA metabolic process (GO:0051253)	1314	174	106.35	+	1.64	2.92e-09	3.02e-07
cellular response to endogenous stimulus (GO:0071495)	878	116	71.06	+	1.63	1.85e-06	0.000112
positive regulation of cell differentiation (GO:0045597)	1121	148	90.73	+	1.63	4.96e-08	4.1e-06
nucleobase-containing compound biosynthetic process (GO:0034654)	606	80	49.05	+	1.63	8.65e-05	0.00308
negative regulation of cellular metabolic process (GO:0031324)	2500	330	202.34	+	1.63	2.76e-17	1.09e-14
regulation of cell population proliferation (GO:0042127)	1682	222	136.13	+	1.63	1.41e-11	2.08e-09
negative regulation of macromolecule metabolic process (GO:0010605)	2660	351	215.28	+	1.63	2.01e-18	9.32e-16
regulation of intracellular signal transduction (GO:1902531)	1607	212	130.06	+	1.63	4.89e-11	6.6e-09
negative regulation of gene expression (GO:0010629)	1861	245	150.62	+	1.63	1.18e-12	2.28e-10
cellular localization (GO:0051641)	2152	283	174.17	+	1.62	1.54e-14	3.7e-12
negative regulation of nucleobase-containing compound metabolic process (GO:0045934)	1422	187	115.09	+	1.62	9.59e-10	1.08e-07
regulation of cellular protein metabolic process (GO:0032268)	2548	335	206.22	+	1.62	2.56e-17	1.04e-14
actin filament-based process (GO:0030029)	571	75	46.21	+	1.62	0.000142	0.00477
biosynthetic process (GO:0009058)	2109	277	170.69	+	1.62	3.32e-14	7.84e-12
negative regulation of metabolic process (GO:0009892)	2919	383	236.25	+	1.62	8.65e-20	5.47e-17
positive regulation of cell population proliferation (GO:0008284)	985	129	79.72	+	1.62	6.28e-07	4.2e-05
protein localization to organelle (GO:0033365)	634	83	51.31	+	1.62	6.9e-05	0.00253
regulation of neurogenesis (GO:0050767)	964	126	78.02	+	1.61	8.96e-07	5.85e-05
regulation of cellular component organization (GO:0051128)	2472	323	200.07	+	1.61	2.55e-16	7.75e-14
nitrogen compound transport (GO:0071705)	1532	200	123.99	+	1.61	4.23e-10	5.11e-08
organic substance biosynthetic process (GO:1901576)	2046	267	165.59	+	1.61	2.54e-13	5.27e-11
positive regulation of kinase activity (GO:0033674)	506	66	40.95	+	1.61	0.000503	0.0142
negative regulation of transcription by RNA polymerase II (GO:0000122)	874	114	70.74	+	1.61	3.31e-06	0.00018
negative regulation of cellular biosynthetic process (GO:0031327)	1482	193	119.94	+	1.61	1.06e-09	1.18e-07
positive regulation of protein modification process (GO:0031401)	1229	160	99.47	+	1.61	3.94e-08	3.29e-06
supramolecular fiber organization (GO:0097435)	492	64	39.82	+	1.61	0.000581	0.016
regulation of MAPK cascade (GO:0043408)	715	93	57.87	+	1.61	3.1e-05	0.00125
chromosome organization (GO:0051276)	939	122	76	+	1.61	2.13e-06	0.000128
negative regulation of biosynthetic process (GO:0009890)	1524	198	123.34	+	1.61	7.08e-10	8.22e-08
organic acid metabolic process (GO:0006082)	864	112	69.93	+	1.6	5.29e-06	0.000267
cation transport (GO:0006812)	734	95	59.41	+	1.6	2.93e-05	0.00119
regulation of cell development (GO:0060284)	1107	143	89.59	+	1.6	3.29e-07	2.35e-05
phosphorylation (GO:0016310)	1000	129	80.93	+	1.59	1.34e-06	8.45e-05
negative regulation of macromolecule biosynthetic process (GO:0010558)	1427	184	115.49	+	1.59	6.07e-09	5.88e-07
cell population proliferation (GO:0008283)	543	70	43.95	+	1.59	0.000435	0.0125
anatomical structure formation involved in morphogenesis (GO:0048646)	932	120	75.43	+	1.59	3.53e-06	0.000189
negative regulation of cellular process (GO:0048523)	4747	611	384.19	+	1.59	4.9e-32	1.11e-28
intracellular signal transduction (GO:0035556)	1337	172	108.21	+	1.59	2.3e-08	2.01e-06
cellular biosynthetic process (GO:0044249)	1959	252	158.55	+	1.59	4.95e-12	8.07e-10
regulation of protein transport (GO:0051223)	661	85	53.5	+	1.59	9.64e-05	0.0034
response to organic substance (GO:0010033)	2512	323	203.31	+	1.59	1.91e-15	5.38e-13
regulation of protein metabolic process (GO:0051246)	2719	349	220.06	+	1.59	1.28e-16	4.13e-14
amide biosynthetic process (GO:0043604)	421	54	34.07	+	1.58	0.002	0.0442
protein-containing complex subunit organization (GO:0043933)	1147	147	92.83	+	1.58	2.93e-07	2.13e-05
tube development (GO:0035295)	937	120	75.84	+	1.58	4.95e-06	0.000256
regulation of protein modification process (GO:0031399)	1804	231	146.01	+	1.58	7.67e-11	1.01e-08
aromatic compound biosynthetic process (GO:0019438)	688	88	55.68	+	1.58	9.53e-05	0.00337
negative regulation of cellular macromolecule biosynthetic process (GO:2000113)	1402	179	113.47	+	1.58	1.52e-08	1.34e-06
regulation of nervous system development (GO:0051960)	1089	139	88.14	+	1.58	8.52e-07	5.61e-05
negative regulation of nucleic acid-templated transcription (GO:1903507)	1215	155	98.34	+	1.58	1.92e-07	1.45e-05
negative regulation of RNA biosynthetic process (GO:1902679)	1216	155	98.42	+	1.57	1.94e-07	1.46e-05
positive regulation of nitrogen compound metabolic process (GO:0051173)	3115	397	252.11	+	1.57	1.42e-18	6.78e-16
negative regulation of cell population proliferation (GO:0008285)	691	88	55.93	+	1.57	0.000101	0.00353
oxidation-reduction process (GO:0055114)	771	98	62.4	+	1.57	4.37e-05	0.00171
intracellular protein transport (GO:0006886)	749	95	60.62	+	1.57	6.09e-05	0.0023
regulation of cytoskeleton organization (GO:0051493)	560	71	45.32	+	1.57	0.000541	0.0151
protein-containing complex assembly (GO:0065003)	1010	128	81.74	+	1.57	3.49e-06	0.000188
establishment of protein localization (GO:0045184)	1303	165	105.46	+	1.56	1.17e-07	9.16e-06
positive regulation of protein phosphorylation (GO:0001934)	997	126	80.69	+	1.56	4.13e-06	0.000219
negative regulation of transcription, DNA-templated (GO:0045892)	1211	153	98.01	+	1.56	4.25e-07	2.95e-05
response to cytokine (GO:0034097)	760	96	61.51	+	1.56	6.74e-05	0.0025
heterocycle biosynthetic process (GO:0018130)	673	85	54.47	+	1.56	0.000188	0.00608
regulation of anatomical structure morphogenesis (GO:0022603)	1102	139	89.19	+	1.56	1.7e-06	0.000103
positive regulation of cellular metabolic process (GO:0031325)	3325	419	269.11	+	1.56	5.41e-19	2.95e-16
cellular nitrogen compound biosynthetic process (GO:0044271)	1072	135	86.76	+	1.56	2.21e-06	0.00013
regulation of phosphorylation (GO:0042325)	1574	198	127.39	+	1.55	6.91e-09	6.58e-07
epithelial cell differentiation (GO:0030855)	501	63	40.55	+	1.55	0.00151	0.0351
negative regulation of biological process (GO:0048519)	5213	655	421.91	+	1.55	3.57e-32	9.39e-29
regulation of cellular component biogenesis (GO:0044087)	987	124	79.88	+	1.55	6.46e-06	0.000315
negative regulation of developmental process (GO:0051093)	1047	131	84.74	+	1.55	5.04e-06	0.000258
macromolecule localization (GO:0033036)	2272	284	183.88	+	1.54	3.6e-12	5.93e-10
secretion (GO:0046903)	505	63	40.87	+	1.54	0.00161	0.037
cellular component assembly (GO:0022607)	2014	251	163	+	1.54	1.13e-10	1.46e-08
organic substance transport (GO:0071702)	1854	231	150.05	+	1.54	6.94e-10	8.13e-08
regulation of localization (GO:0032879)	2882	359	233.25	+	1.54	2.17e-15	5.9e-13
protein transport (GO:0015031)	1221	152	98.82	+	1.54	8.34e-07	5.51e-05
positive regulation of phosphorus metabolic process (GO:0010562)	1143	142	92.51	+	1.54	2.52e-06	0.000147
positive regulation of phosphate metabolic process (GO:0045937)	1143	142	92.51	+	1.54	2.52e-06	0.000146
regulation of protein phosphorylation (GO:0001932)	1433	178	115.98	+	1.53	1.06e-07	8.34e-06
positive regulation of phosphorylation (GO:0042327)	1073	133	86.84	+	1.53	6.44e-06	0.000315
regulation of phosphate metabolic process (GO:0019220)	1735	215	140.42	+	1.53	4.61e-09	4.64e-07
regulation of phosphorus metabolic process (GO:0051174)	1736	215	140.5	+	1.53	4.68e-09	4.68e-07
positive regulation of nucleobase-containing compound metabolic process (GO:0045935)	1842	228	149.08	+	1.53	1.44e-09	1.57e-07
response to chemical (GO:0042221)	3418	423	276.63	+	1.53	7.46e-18	3.18e-15
regulation of peptide transport (GO:0090087)	704	87	56.98	+	1.53	0.000332	0.00984
protein localization (GO:0008104)	1953	241	158.06	+	1.52	5.84e-10	6.94e-08
positive regulation of macromolecule metabolic process (GO:0010604)	3469	428	280.76	+	1.52	6.51e-18	2.86e-15
regulation of cell adhesion (GO:0030155)	722	89	58.43	+	1.52	0.000302	0.00903
regulation of developmental process (GO:0050793)	2728	336	220.79	+	1.52	1.16e-13	2.47e-11
negative regulation of cell differentiation (GO:0045596)	765	94	61.91	+	1.52	0.000206	0.00657
positive regulation of developmental process (GO:0051094)	1563	192	126.5	+	1.52	6.91e-08	5.6e-06
regulation of cell differentiation (GO:0045595)	1907	234	154.34	+	1.52	1.9e-09	1.99e-07
macromolecule biosynthetic process (GO:0009059)	1174	144	95.02	+	1.52	4.32e-06	0.000226
cellular nitrogen compound metabolic process (GO:0034641)	2765	339	223.78	+	1.51	1.23e-13	2.59e-11
positive regulation of cellular biosynthetic process (GO:0031328)	1925	236	155.8	+	1.51	1.71e-09	1.82e-07
positive regulation of biosynthetic process (GO:0009891)	1968	241	159.28	+	1.51	1.13e-09	1.25e-07
positive regulation of metabolic process (GO:0009893)	3777	462	305.69	+	1.51	6.37e-19	3.25e-16
peptide transport (GO:0015833)	1252	153	101.33	+	1.51	2.35e-06	0.000137
regulation of signal transduction (GO:0009966)	2856	349	231.15	+	1.51	8.58e-14	1.88e-11
cellular metabolic process (GO:0044237)	6418	784	519.44	+	1.51	6.69e-37	5.29e-33
regulation of multicellular organismal development (GO:2000026)	2195	268	177.65	+	1.51	1.44e-10	1.83e-08
protein phosphorylation (GO:0006468)	739	90	59.81	+	1.5	0.000356	0.0104
cellular macromolecule biosynthetic process (GO:0034645)	1153	140	93.32	+	1.5	7.94e-06	0.00038
positive regulation of macromolecule biosynthetic process (GO:0010557)	1822	221	147.46	+	1.5	1.29e-08	1.15e-06
amide transport (GO:0042886)	1278	155	103.43	+	1.5	2.92e-06	0.000164
negative regulation of multicellular organismal process (GO:0051241)	1321	160	106.91	+	1.5	1.97e-06	0.000119
carbohydrate derivative metabolic process (GO:1901135)	793	96	64.18	+	1.5	0.000266	0.00823
cellular macromolecule localization (GO:0070727)	1435	173	116.14	+	1.49	1.09e-06	6.99e-05
cellular protein localization (GO:0034613)	1427	172	115.49	+	1.49	1.03e-06	6.7e-05
cellular homeostasis (GO:0019725)	855	103	69.2	+	1.49	0.000207	0.00659
positive regulation of intracellular signal transduction (GO:1902533)	963	116	77.94	+	1.49	7.02e-05	0.00256
establishment of localization (GO:0051234)	3706	444	299.94	+	1.48	1.32e-16	4.18e-14
homeostatic process (GO:0042592)	1666	199	134.84	+	1.48	2.61e-07	1.92e-05
positive regulation of multicellular organismal process (GO:0051240)	1953	233	158.06	+	1.47	2.09e-08	1.83e-06
metabolic process (GO:0008152)	7365	873	596.08	+	1.46	3.39e-38	5.36e-34
organic cyclic compound metabolic process (GO:1901360)	2585	306	209.21	+	1.46	1.29e-10	1.65e-08
hematopoietic or lymphoid organ development (GO:0048534)	719	85	58.19	+	1.46	0.00131	0.0315
hemopoiesis (GO:0030097)	661	78	53.5	+	1.46	0.00219	0.0477
cellular component organization (GO:0016043)	5103	602	413.01	+	1.46	3.12e-22	2.74e-19
regulation of cytokine production (GO:0001817)	721	85	58.35	+	1.46	0.00133	0.0319
cellular macromolecule metabolic process (GO:0044260)	4004	472	324.06	+	1.46	1.56e-16	4.85e-14
central nervous system development (GO:0007417)	859	101	69.52	+	1.45	0.000551	0.0153
regulation of nitrogen compound metabolic process (GO:0051171)	5250	615	424.9	+	1.45	3.36e-22	2.79e-19
ion transport (GO:0006811)	1170	137	94.69	+	1.45	6e-05	0.00227
organic substance metabolic process (GO:0071704)	6853	802	554.64	+	1.45	9.87e-32	1.95e-28
cellular component biogenesis (GO:0044085)	2241	262	181.37	+	1.44	1.09e-08	1.01e-06
nervous system development (GO:0007399)	2310	270	186.96	+	1.44	6.63e-09	6.39e-07
immune system development (GO:0002520)	753	88	60.94	+	1.44	0.00134	0.0319
organonitrogen compound metabolic process (GO:1901564)	4362	509	353.03	+	1.44	2.93e-17	1.1e-14
cell morphogenesis (GO:0000902)	737	86	59.65	+	1.44	0.00186	0.0418
transport (GO:0006810)	3567	416	288.69	+	1.44	9.82e-14	2.13e-11
localization (GO:0051179)	4909	572	397.31	+	1.44	9.5e-20	5.77e-17
regulation of multicellular organismal process (GO:0051239)	3290	383	266.27	+	1.44	1.9e-12	3.37e-10
regulation of primary metabolic process (GO:0080090)	5414	630	438.18	+	1.44	3.77e-22	2.98e-19
regulation of cellular metabolic process (GO:0031323)	5619	653	454.77	+	1.44	4.27e-23	5.62e-20
regulation of signaling (GO:0023051)	3339	388	270.24	+	1.44	1.58e-12	2.87e-10
regulation of cell communication (GO:0010646)	3325	386	269.11	+	1.43	1.88e-12	3.38e-10
primary metabolic process (GO:0044238)	6350	737	513.93	+	1.43	4.36e-27	6.89e-24
positive regulation of signal transduction (GO:0009967)	1560	181	126.26	+	1.43	5.28e-06	0.000267
positive regulation of RNA metabolic process (GO:0051254)	1674	194	135.48	+	1.43	2.26e-06	0.000132
nucleic acid metabolic process (GO:0090304)	1737	201	140.58	+	1.43	1.7e-06	0.000103
positive regulation of cellular process (GO:0048522)	5722	661	463.11	+	1.43	7.57e-23	8.54e-20
nitrogen compound metabolic process (GO:0006807)	5778	667	467.64	+	1.43	4.5e-23	5.47e-20
regulation of biosynthetic process (GO:0009889)	3650	421	295.41	+	1.43	3.36e-13	6.89e-11
anatomical structure morphogenesis (GO:0009653)	2238	258	181.13	+	1.42	4.32e-08	3.59e-06
response to stress (GO:0006950)	3210	370	259.8	+	1.42	1.66e-11	2.42e-09
positive regulation of transcription by RNA polymerase II (GO:0045944)	1267	146	102.54	+	1.42	5.83e-05	0.00222
cellular component organization or biogenesis (GO:0071840)	5298	610	428.79	+	1.42	2.68e-20	1.76e-17
positive regulation of transcription, DNA-templated (GO:0045893)	1567	180	126.82	+	1.42	8.66e-06	0.00041
regulation of macromolecule metabolic process (GO:0060255)	5799	666	469.34	+	1.42	1.96e-22	1.82e-19
regulation of cellular biosynthetic process (GO:0031326)	3571	410	289.02	+	1.42	1.45e-12	2.73e-10
positive regulation of nucleic acid-templated transcription (GO:1903508)	1571	180	127.15	+	1.42	1.09e-05	0.000506
positive regulation of RNA biosynthetic process (GO:1902680)	1572	180	127.23	+	1.41	1.1e-05	0.000506
system development (GO:0048731)	4306	492	348.5	+	1.41	4.32e-15	1.14e-12
regulation of gene expression (GO:0010468)	4263	487	345.02	+	1.41	7.09e-15	1.81e-12
regulation of nucleobase-containing compound metabolic process (GO:0019219)	3426	391	277.28	+	1.41	1.11e-11	1.72e-09
regulation of macromolecule biosynthetic process (GO:0010556)	3418	390	276.63	+	1.41	1.32e-11	1.97e-09
heterocycle metabolic process (GO:0046483)	2298	262	185.99	+	1.41	9.35e-08	7.39e-06
regulation of metabolic process (GO:0019222)	6282	715	508.43	+	1.41	1.18e-23	1.69e-20
regulation of cellular macromolecule biosynthetic process (GO:2000112)	3348	381	270.97	+	1.41	3.57e-11	4.87e-09
animal organ development (GO:0048513)	3099	352	250.82	+	1.4	3.5e-10	4.36e-08
multicellular organism development (GO:0007275)	4882	554	395.12	+	1.4	8.8e-17	2.9e-14
regulation of transcription by RNA polymerase II (GO:0006357)	1983	225	160.49	+	1.4	1.24e-06	7.87e-05
nucleobase-containing compound metabolic process (GO:0006139)	2160	245	174.82	+	1.4	3.82e-07	2.67e-05
cellular aromatic compound metabolic process (GO:0006725)	2372	269	191.98	+	1.4	9.07e-08	7.24e-06
positive regulation of gene expression (GO:0010628)	2322	263	187.93	+	1.4	1.33e-07	1.03e-05
positive regulation of biological process (GO:0048518)	6212	703	502.76	+	1.4	1.7e-22	1.68e-19
organonitrogen compound biosynthetic process (GO:1901566)	1070	121	86.6	+	1.4	0.000556	0.0154
neurogenesis (GO:0022008)	1797	203	145.44	+	1.4	5.73e-06	0.000286
locomotion (GO:0040011)	1196	135	96.8	+	1.39	0.000263	0.00815
positive regulation of signaling (GO:0023056)	1809	204	146.41	+	1.39	6.09e-06	0.0003
cellular protein metabolic process (GO:0044267)	2918	329	236.17	+	1.39	3.04e-09	3.12e-07
transmembrane transport (GO:0055085)	905	102	73.25	+	1.39	0.00177	0.0401
regulation of biological quality (GO:0065008)	3940	443	318.88	+	1.39	2.01e-12	3.5e-10
macromolecule metabolic process (GO:0043170)	5187	582	419.81	+	1.39	6.93e-17	2.33e-14
positive regulation of cell communication (GO:0010647)	1802	202	145.84	+	1.39	1.08e-05	0.000503
cell projection organization (GO:0030030)	1144	128	92.59	+	1.38	0.000551	0.0153
localization of cell (GO:0051674)	995	111	80.53	+	1.38	0.00155	0.0359
cell motility (GO:0048870)	995	111	80.53	+	1.38	0.00155	0.0358
generation of neurons (GO:0048699)	1686	188	136.46	+	1.38	3.05e-05	0.00123
circulatory system development (GO:0072359)	915	102	74.05	+	1.38	0.00231	0.0499
cellular developmental process (GO:0048869)	3790	422	306.74	+	1.38	3.44e-11	4.76e-09
cell differentiation (GO:0030154)	3739	416	302.61	+	1.37	5.26e-11	7.04e-09
plasma membrane bounded cell projection organization (GO:0120036)	1088	121	88.06	+	1.37	0.00111	0.0274
chemical homeostasis (GO:0048878)	1124	125	90.97	+	1.37	0.000896	0.0229
movement of cell or subcellular component (GO:0006928)	1422	158	115.09	+	1.37	0.000165	0.00546
reproductive process (GO:0022414)	1441	160	116.63	+	1.37	0.000149	0.00502
reproduction (GO:0000003)	1442	160	116.71	+	1.37	0.00015	0.00504
regulation of RNA metabolic process (GO:0051252)	3182	353	257.53	+	1.37	3.73e-09	3.78e-07
positive regulation of transport (GO:0051050)	1057	117	85.55	+	1.37	0.00142	0.0336
developmental process (GO:0032502)	5615	621	454.45	+	1.37	6.32e-17	2.27e-14
anatomical structure development (GO:0048856)	5247	580	424.66	+	1.37	1.54e-15	4.42e-13
protein metabolic process (GO:0019538)	3486	385	282.14	+	1.36	9.56e-10	1.09e-07
regulation of transport (GO:0051049)	1929	213	156.12	+	1.36	1.34e-05	0.000603
regulation of response to stimulus (GO:0048583)	3997	441	323.49	+	1.36	2.98e-11	4.25e-09
regulation of nucleic acid-templated transcription (GO:1903506)	2913	314	235.76	+	1.33	4.65e-07	3.2e-05
regulation of RNA biosynthetic process (GO:2001141)	2916	314	236	+	1.33	5.6e-07	3.8e-05
macromolecule modification (GO:0043412)	2489	268	201.45	+	1.33	4.58e-06	0.000238
regulation of transcription, DNA-templated (GO:0006355)	2904	312	235.03	+	1.33	7.75e-07	5.17e-05
cellular protein modification process (GO:0006464)	2315	244	187.36	+	1.3	5.83e-05	0.00222
protein modification process (GO:0036211)	2315	244	187.36	+	1.3	5.83e-05	0.00221
positive regulation of response to stimulus (GO:0048584)	2342	236	189.55	+	1.25	0.000873	0.0224
cellular process (GO:0009987)	15103	1467	1222.35	+	1.2	8.5e-36	3.36e-32
biological regulation (GO:0065007)	12277	1182	993.63	+	1.19	4.77e-18	2.15e-15
regulation of biological process (GO:0050789)	11688	1124	945.96	+	1.19	4.66e-16	1.39e-13
regulation of cellular process (GO:0050794)	11169	1074	903.95	+	1.19	1.26e-14	3.07e-12
cellular response to stimulus (GO:0051716)	6558	621	530.77	+	1.17	9.91e-06	0.000465
multicellular organismal process (GO:0032501)	7374	668	596.81	+	1.12	0.000734	0.0194
response to stimulus (GO:0050896)	8430	761	682.28	+	1.12	0.000282	0.00865
biological_process (GO:0008150)	20364	1734	1648.14	+	1.05	9.42e-15	2.33e-12
system process (GO:0003008)	2625	149	212.45	-	0.7	3.33e-06	0.00018
positive regulation of immune response (GO:0050778)	687	33	55.6	-	0.59	0.00192	0.0428
nervous system process (GO:0050877)	2089	97	169.07	-	0.57	1.62e-09	1.75e-07
defense response to bacterium (GO:0042742)	497	21	40.22	-	0.52	0.0017	0.0387
sensory perception (GO:0007600)	1642	44	132.89	-	0.33	6.24e-19	3.29e-16
immunoglobulin production (GO:0002377)	262	7	21.2	-	0.33	0.000974	0.0246
humoral immune response (GO:0006959)	418	11	33.83	-	0.33	1.65e-05	0.000717
immune response-regulating cell surface receptor signaling pathway (GO:0002768)	343	9	27.76	-	0.32	9.16e-05	0.00325
antigen receptor-mediated signaling pathway (GO:0050851)	307	8	24.85	-	0.32	0.000218	0.0069
immune response-regulating signaling pathway (GO:0002764)	346	9	28	-	0.32	9.36e-05	0.00332
immune response-activating cell surface receptor signaling pathway (GO:0002429)	331	8	26.79	-	0.3	6.42e-05	0.00242
immune response-activating signal transduction (GO:0002757)	332	8	26.87	-	0.3	6.5e-05	0.00243
activation of immune response (GO:0002253)	407	9	32.94	-	0.27	3.02e-06	0.000167
B cell receptor signaling pathway (GO:0050853)	221	4	17.89	-	0.22	0.000291	0.00879
humoral immune response mediated by circulating immunoglobulin (GO:0002455)	222	4	17.97	-	0.22	0.000297	0.00892
G protein-coupled receptor signaling pathway (GO:0007186)	1829	32	148.03	-	0.22	1.29e-30	2.26e-27
phagocytosis, recognition (GO:0006910)	204	3	16.51	-	0.18	0.000161	0.00537
complement activation, classical pathway (GO:0006958)	217	1	17.56	-	0.06	1.6e-06	9.84e-05
complement activation (GO:0006956)	229	1	18.53	-	0.05	4.78e-07	3.27e-05
sensory perception of chemical stimulus (GO:0007606)	1223	4	98.98	-	0.04	2.07e-36	1.09e-32
sensory perception of smell (GO:0007608)	1123	2	90.89	-	0.02	1.15e-35	3.64e-32
