# Supplementary material for: ScatLay: utilizing transcriptome-wide noise for identifying and visualizing differentially expressed genes
Source: Sci Rep. 2020 Oct 15;10:17483. doi: 10.1038/s41598-020-74564-1 (PMC7566603; doi:10.1038/s41598-020-74564-1)
Supplement: Supplementary file 3 — Supplementary Table 5. [file 41598_2020_74564_MOESM3_ESM.xlsx]

## Sheet: Ecoli
GO biological process complete	Escherichia coli - REFLIST (4391)	upload (232)	upload (expected)	Over/under	Fold enrichment	raw P-value	FDR
serine family amino acid biosynthetic process (GO:0009070)	24	8	1.27	+	6.31	0.000131	0.0462
bacterial-type flagellum-dependent cell motility (GO:0071973)	40	11	2.11	+	5.2	3.21e-05	0.0509
serine family amino acid metabolic process (GO:0009069)	43	11	2.27	+	4.84	5.65e-05	0.0596
archaeal or bacterial-type flagellum-dependent cell motility (GO:0097588)	44	11	2.32	+	4.73	6.75e-05	0.0534
cilium or flagellum-dependent cell motility (GO:0001539)	44	11	2.32	+	4.73	6.75e-05	0.0428
locomotion (GO:0040011)	65	13	3.43	+	3.79	0.000109	0.0577
translation (GO:0006412)	118	18	6.23	+	2.89	0.000127	0.0502
small molecule biosynthetic process (GO:0044283)	321	35	16.96	+	2.06	0.000111	0.0504
organonitrogen compound biosynthetic process (GO:1901566)	517	52	27.32	+	1.9	1.23e-05	0.039

## Sheet: Yeast
GO biological process complete	Saccharomyces cerevisiae - REFLIST (6026)	upload (363)	upload (expected)	Over/under	Fold enrichment	raw P-value	FDR
rRNA export from nucleus (GO:0006407)	18	10	1.08	+	9.22	1.62e-06	0.000178
positive regulation of translational fidelity (GO:0045903)	9	5	0.54	+	9.22	0.000752	0.0345
rRNA transport (GO:0051029)	18	10	1.08	+	9.22	1.62e-06	0.000174
translational termination (GO:0006415)	149	81	8.98	+	9.02	5.29e-45	1.4e-41
cytoplasmic translation (GO:0002181)	172	90	10.36	+	8.69	3.42e-49	1.8e-45
positive regulation of RNA polymerase II transcription preinitiation complex assembly (GO:0045899)	12	6	0.72	+	8.3	0.000334	0.019
cellular protein complex disassembly (GO:0043624)	169	81	10.18	+	7.96	7.8e-42	1.37e-38
ribosomal small subunit assembly (GO:0000028)	28	12	1.69	+	7.11	1.24e-06	0.000139
gluconeogenesis (GO:0006094)	14	6	0.84	+	7.11	0.000633	0.0309
regulation of RNA polymerase II transcription preinitiation complex assembly (GO:0045898)	14	6	0.84	+	7.11	0.000633	0.0307
hexose biosynthetic process (GO:0019319)	14	6	0.84	+	7.11	0.000633	0.0304
proteasomal ubiquitin-independent protein catabolic process (GO:0010499)	17	7	1.02	+	6.84	0.000269	0.0158
protein-containing complex disassembly (GO:0032984)	199	81	11.99	+	6.76	1.09e-37	7.17e-35
positive regulation of transcription initiation from RNA polymerase II promoter (GO:0060261)	15	6	0.9	+	6.64	0.000844	0.0374
monosaccharide biosynthetic process (GO:0046364)	16	6	0.96	+	6.23	0.00111	0.046
positive regulation of DNA-templated transcription, initiation (GO:2000144)	16	6	0.96	+	6.23	0.00111	0.0456
translational elongation (GO:0006414)	30	11	1.81	+	6.09	1.15e-05	0.00109
regulation of translational fidelity (GO:0006450)	31	11	1.87	+	5.89	1.49e-05	0.00138
ATP generation from ADP (GO:0006757)	26	9	1.57	+	5.75	0.000105	0.00773
glycolytic process (GO:0006096)	26	9	1.57	+	5.75	0.000105	0.00762
purine ribonucleoside diphosphate metabolic process (GO:0009179)	29	10	1.75	+	5.72	4.46e-05	0.00374
purine nucleoside diphosphate metabolic process (GO:0009135)	29	10	1.75	+	5.72	4.46e-05	0.00368
ribonucleoside diphosphate metabolic process (GO:0009185)	30	10	1.81	+	5.53	5.66e-05	0.00446
ribosome assembly (GO:0042255)	80	26	4.82	+	5.4	1.04e-10	1.52e-08
ncRNA export from nucleus (GO:0097064)	34	11	2.05	+	5.37	3.02e-05	0.00261
ADP metabolic process (GO:0046031)	28	9	1.69	+	5.34	0.000168	0.0117
nucleoside diphosphate phosphorylation (GO:0006165)	28	9	1.69	+	5.34	0.000168	0.0115
cytoplasmic translational initiation (GO:0002183)	22	7	1.33	+	5.28	0.000947	0.0413
cellular component disassembly (GO:0022411)	265	84	15.96	+	5.26	1.49e-32	7.85e-30
nucleotide phosphorylation (GO:0046939)	29	9	1.75	+	5.15	0.000209	0.0136
nucleoside diphosphate metabolic process (GO:0009132)	33	10	1.99	+	5.03	0.00011	0.00783
translation (GO:0006412)	367	109	22.11	+	4.93	8.34e-41	1.1e-37
peptide biosynthetic process (GO:0043043)	371	109	22.35	+	4.88	1.97e-40	2.08e-37
pyruvate metabolic process (GO:0006090)	38	11	2.29	+	4.81	7.05e-05	0.00532
peptide metabolic process (GO:0006518)	404	112	24.34	+	4.6	1.32e-39	1.16e-36
ribosomal small subunit biogenesis (GO:0042274)	143	39	8.61	+	4.53	1.92e-13	3.5e-11
maturation of SSU-rRNA (GO:0030490)	116	31	6.99	+	4.44	1.02e-10	1.54e-08
amide biosynthetic process (GO:0043604)	421	112	25.36	+	4.42	3.73e-38	2.81e-35
maturation of SSU-rRNA from tricistronic rRNA transcript (SSU-rRNA, 5.8S rRNA, LSU-rRNA) (GO:0000462)	104	27	6.26	+	4.31	2.97e-09	3.82e-07
rRNA-containing ribonucleoprotein complex export from nucleus (GO:0071428)	66	17	3.98	+	4.28	2.97e-06	0.000313
ribosomal large subunit assembly (GO:0000027)	43	11	2.59	+	4.25	0.000179	0.012
cellular amide metabolic process (GO:0043603)	493	117	29.7	+	3.94	7.06e-36	4.14e-33
endonucleolytic cleavage of tricistronic rRNA transcript (SSU-rRNA, 5.8S rRNA, LSU-rRNA) (GO:0000479)	58	12	3.49	+	3.43	0.000502	0.0262
endonucleolytic cleavage involved in rRNA processing (GO:0000478)	58	12	3.49	+	3.43	0.000502	0.026
ribosome biogenesis (GO:0042254)	398	80	23.98	+	3.34	7.23e-20	1.91e-17
positive regulation of protein-containing complex assembly (GO:0031334)	55	11	3.31	+	3.32	0.00109	0.0456
ribonucleoprotein complex assembly (GO:0022618)	170	33	10.24	+	3.22	2.79e-08	3.43e-06
rRNA metabolic process (GO:0016072)	300	57	18.07	+	3.15	2.9e-13	5.1e-11
rRNA processing (GO:0006364)	282	53	16.99	+	3.12	3.23e-12	5.17e-10
ribonucleoprotein complex subunit organization (GO:0071826)	177	33	10.66	+	3.1	6.52e-08	7.82e-06
ribosomal large subunit biogenesis (GO:0042273)	124	23	7.47	+	3.08	7.45e-06	0.000728
ribonucleoprotein complex biogenesis (GO:0022613)	480	89	28.91	+	3.08	4.05e-20	1.13e-17
purine ribonucleotide metabolic process (GO:0009150)	104	19	6.26	+	3.03	5.6e-05	0.00448
purine nucleotide metabolic process (GO:0006163)	114	20	6.87	+	2.91	5.92e-05	0.00459
ribose phosphate metabolic process (GO:0019693)	126	22	7.59	+	2.9	2.7e-05	0.00242
cleavage involved in rRNA processing (GO:0000469)	82	14	4.94	+	2.83	0.000957	0.0414
ATP metabolic process (GO:0046034)	94	16	5.66	+	2.83	0.000435	0.0234
purine-containing compound metabolic process (GO:0072521)	130	22	7.83	+	2.81	4.12e-05	0.00351
ribonucleotide metabolic process (GO:0009259)	119	20	7.17	+	2.79	0.0001	0.00745
organelle assembly (GO:0070925)	171	28	10.3	+	2.72	6.38e-06	0.000648
organonitrogen compound biosynthetic process (GO:1901566)	870	142	52.41	+	2.71	2.23e-28	1.07e-25
protein-containing complex subunit organization (GO:0043933)	704	111	42.41	+	2.62	2.42e-20	7.1e-18
ribonucleoprotein complex export from nucleus (GO:0071426)	122	19	7.35	+	2.59	0.000355	0.0199
ribonucleoprotein complex localization (GO:0071166)	123	19	7.41	+	2.56	0.000614	0.0303
protein export from nucleus (GO:0006611)	124	19	7.47	+	2.54	0.000637	0.0303
RNA export from nucleus (GO:0006405)	125	19	7.53	+	2.52	0.000665	0.0313
cellular nitrogen compound biosynthetic process (GO:0044271)	942	141	56.75	+	2.48	8.1e-25	3.56e-22
ncRNA processing (GO:0034470)	402	60	24.22	+	2.48	8.04e-10	1.15e-07
nuclear export (GO:0051168)	128	19	7.71	+	2.46	0.000771	0.0351
ncRNA metabolic process (GO:0034660)	462	68	27.83	+	2.44	5.26e-11	8.17e-09
nucleoside phosphate metabolic process (GO:0006753)	184	26	11.08	+	2.35	0.000181	0.0119
nucleotide metabolic process (GO:0009117)	177	25	10.66	+	2.34	0.000256	0.0152
modification-dependent protein catabolic process (GO:0019941)	227	32	13.67	+	2.34	2.54e-05	0.00231
nucleobase-containing small molecule metabolic process (GO:0055086)	214	30	12.89	+	2.33	5.18e-05	0.00421
proteasome-mediated ubiquitin-dependent protein catabolic process (GO:0043161)	152	21	9.16	+	2.29	0.00115	0.047
modification-dependent macromolecule catabolic process (GO:0043632)	249	34	15	+	2.27	2.98e-05	0.00263
ubiquitin-dependent protein catabolic process (GO:0006511)	221	29	13.31	+	2.18	0.000215	0.0138
cellular macromolecule biosynthetic process (GO:0034645)	953	125	57.41	+	2.18	5.45e-17	1.2e-14
macromolecule biosynthetic process (GO:0009059)	969	125	58.37	+	2.14	1.74e-16	3.67e-14
proteolysis involved in cellular protein catabolic process (GO:0051603)	250	32	15.06	+	2.12	0.00017	0.0115
gene expression (GO:0010467)	1201	153	72.35	+	2.11	1.38e-20	4.27e-18
cellular protein metabolic process (GO:0044267)	1253	158	75.48	+	2.09	6.89e-21	2.27e-18
protein catabolic process (GO:0030163)	279	33	16.81	+	1.96	0.000584	0.0297
biosynthetic process (GO:0009058)	1532	181	92.29	+	1.96	5.99e-22	2.43e-19
organic substance biosynthetic process (GO:1901576)	1516	179	91.32	+	1.96	1.48e-21	5.22e-19
protein metabolic process (GO:0019538)	1385	163	83.43	+	1.95	6.26e-19	1.5e-16
cellular protein catabolic process (GO:0044257)	272	32	16.38	+	1.95	0.000806	0.0363
cellular biosynthetic process (GO:0044249)	1470	171	88.55	+	1.93	1.47e-19	3.68e-17
organonitrogen compound catabolic process (GO:1901565)	391	45	23.55	+	1.91	6.31e-05	0.00483
RNA processing (GO:0006396)	573	64	34.52	+	1.85	3.4e-06	0.000352
organonitrogen compound metabolic process (GO:1901564)	1894	206	114.09	+	1.81	9.16e-22	3.45e-19
organic acid metabolic process (GO:0006082)	417	45	25.12	+	1.79	0.000334	0.0192
oxoacid metabolic process (GO:0043436)	415	44	25	+	1.76	0.000491	0.0262
carboxylic acid metabolic process (GO:0019752)	397	42	23.91	+	1.76	0.000818	0.0366
cellular nitrogen compound metabolic process (GO:0034641)	1891	196	113.91	+	1.72	7.07e-18	1.62e-15
cellular component biogenesis (GO:0044085)	1153	119	69.46	+	1.71	2.63e-09	3.48e-07
protein-containing complex assembly (GO:0065003)	496	51	29.88	+	1.71	0.000318	0.0184
cellular protein-containing complex assembly (GO:0034622)	482	49	29.04	+	1.69	0.000557	0.0285
organic substance catabolic process (GO:1901575)	701	67	42.23	+	1.59	0.000237	0.0145
small molecule metabolic process (GO:0044281)	712	67	42.89	+	1.56	0.00036	0.02
cellular macromolecule metabolic process (GO:0044260)	2014	180	121.32	+	1.48	8.37e-10	1.16e-07
RNA metabolic process (GO:0016070)	949	83	57.17	+	1.45	0.000691	0.032
nitrogen compound metabolic process (GO:0006807)	2836	247	170.84	+	1.45	5.24e-15	9.88e-13
primary metabolic process (GO:0044238)	3053	262	183.91	+	1.42	5.39e-16	1.09e-13
cellular component organization or biogenesis (GO:0071840)	2272	194	136.86	+	1.42	4.36e-09	5.48e-07
macromolecule metabolic process (GO:0043170)	2433	205	146.56	+	1.4	2.38e-09	3.22e-07
cellular component organization (GO:0016043)	2027	170	122.1	+	1.39	4.91e-07	5.63e-05
organic substance metabolic process (GO:0071704)	3242	271	195.29	+	1.39	2.32e-15	4.54e-13
cellular metabolic process (GO:0044237)	3287	267	198.01	+	1.35	5.94e-13	9.8e-11
heterocycle metabolic process (GO:0046483)	1582	128	95.3	+	1.34	0.000242	0.0145
organic cyclic compound metabolic process (GO:1901360)	1636	132	98.55	+	1.34	0.000219	0.0139
nucleobase-containing compound metabolic process (GO:0006139)	1479	119	89.09	+	1.34	0.000588	0.0295
cellular aromatic compound metabolic process (GO:0006725)	1569	126	94.51	+	1.33	0.000377	0.0207
metabolic process (GO:0008152)	3512	280	211.56	+	1.32	3.13e-13	5.32e-11
cellular process (GO:0009987)	5021	337	302.46	+	1.11	2.2e-07	2.58e-05
regulation of RNA biosynthetic process (GO:2001141)	643	20	38.73	-	0.52	0.000995	0.0427
regulation of nucleic acid-templated transcription (GO:1903506)	643	20	38.73	-	0.52	0.000995	0.0424
negative regulation of cellular process (GO:0048523)	646	20	38.91	-	0.51	0.000999	0.0422
regulation of transcription, DNA-templated (GO:0006355)	638	19	38.43	-	0.49	0.000665	0.0311
cell cycle process (GO:0022402)	574	15	34.58	-	0.43	0.000241	0.0146
cell cycle (GO:0007049)	711	17	42.83	-	0.4	7.9e-06	0.000758
DNA metabolic process (GO:0006259)	481	11	28.97	-	0.38	0.000228	0.0143
reproductive process (GO:0022414)	407	9	24.52	-	0.37	0.000602	0.03
reproduction (GO:0000003)	427	9	25.72	-	0.35	0.000235	0.0146
chromosome organization (GO:0051276)	563	11	33.91	-	0.32	6.89e-06	0.000686
meiotic cell cycle (GO:0051321)	308	5	18.55	-	0.27	0.000394	0.0215
DNA recombination (GO:0006310)	233	3	14.04	-	0.21	0.00086	0.0378
DNA conformation change (GO:0071103)	183	1	11.02	-	0.09	0.000496	0.0262

## Sheet: Mouse
GO biological process complete	Mus musculus - REFLIST (22265)	upload (520)	upload (expected)	Over/under	Fold enrichment	raw P-value	FDR
threonine catabolic process (GO:0006567)	5	3	0.12	+	25.69	0.000608	0.0275
N-acetylneuraminate catabolic process (GO:0019262)	6	3	0.14	+	21.41	0.000896	0.0366
endodermal cell fate specification (GO:0001714)	6	3	0.14	+	21.41	0.000896	0.0365
threonine metabolic process (GO:0006566)	6	3	0.14	+	21.41	0.000896	0.0364
serine family amino acid catabolic process (GO:0009071)	12	4	0.28	+	14.27	0.000392	0.0191
cellular response to low-density lipoprotein particle stimulus (GO:0071404)	16	5	0.37	+	13.38	9.13e-05	0.00575
somatic hypermutation of immunoglobulin genes (GO:0016446)	15	4	0.35	+	11.42	0.000791	0.0332
somatic diversification of immune receptors via somatic mutation (GO:0002566)	16	4	0.37	+	10.7	0.000972	0.0387
response to superoxide (GO:0000303)	16	4	0.37	+	10.7	0.000972	0.0386
negative regulation of mRNA splicing, via spliceosome (GO:0048025)	24	6	0.56	+	10.7	5.11e-05	0.00353
fibroblast migration (GO:0010761)	16	4	0.37	+	10.7	0.000972	0.0385
response to lipoprotein particle (GO:0055094)	25	6	0.58	+	10.28	6.22e-05	0.00418
ATP synthesis coupled proton transport (GO:0015986)	21	5	0.49	+	10.19	0.000269	0.0142
energy coupled proton transport, down electrochemical gradient (GO:0015985)	21	5	0.49	+	10.19	0.000269	0.0142
cellular response to interleukin-7 (GO:0098761)	17	4	0.4	+	10.07	0.00118	0.0448
response to interleukin-7 (GO:0098760)	17	4	0.4	+	10.07	0.00118	0.0447
response to oxygen radical (GO:0000305)	17	4	0.4	+	10.07	0.00118	0.0446
positive regulation of telomere capping (GO:1904355)	17	4	0.4	+	10.07	0.00118	0.0444
regulation of oxidative stress-induced intrinsic apoptotic signaling pathway (GO:1902175)	26	6	0.61	+	9.88	7.51e-05	0.00492
cellular response to lipoprotein particle stimulus (GO:0071402)	27	6	0.63	+	9.51	9e-05	0.00574
protein localization to chromatin (GO:0071168)	23	5	0.54	+	9.31	0.000387	0.0188
maintenance of protein location in nucleus (GO:0051457)	24	5	0.56	+	8.92	0.000458	0.0219
negative regulation of RNA splicing (GO:0033119)	29	6	0.68	+	8.86	0.000127	0.00754
positive regulation of telomerase activity (GO:0051973)	35	7	0.82	+	8.56	4.18e-05	0.003
positive regulation of telomere maintenance via telomere lengthening (GO:1904358)	35	7	0.82	+	8.56	4.18e-05	0.00299
hydrogen peroxide catabolic process (GO:0042744)	26	5	0.61	+	8.23	0.000632	0.0279
regulation of telomere capping (GO:1904353)	26	5	0.61	+	8.23	0.000632	0.0278
negative regulation of mRNA processing (GO:0050686)	32	6	0.75	+	8.03	0.000204	0.0113
serine family amino acid metabolic process (GO:0009069)	33	6	0.77	+	7.78	0.000236	0.0129
G2/M transition of mitotic cell cycle (GO:0000086)	44	8	1.03	+	7.78	2.17e-05	0.00173
positive regulation of telomere maintenance (GO:0032206)	50	9	1.17	+	7.71	7.14e-06	0.000672
positive regulation of ATPase activity (GO:0032781)	39	7	0.91	+	7.69	7.67e-05	0.00499
cellular detoxification (GO:1990748)	28	5	0.65	+	7.65	0.00085	0.0351
cell cycle G2/M phase transition (GO:0044839)	46	8	1.07	+	7.45	2.88e-05	0.0022
RNA stabilization (GO:0043489)	52	9	1.21	+	7.41	9.47e-06	0.000855
ATP biosynthetic process (GO:0006754)	35	6	0.82	+	7.34	0.000313	0.016
negative regulation of proteasomal ubiquitin-dependent protein catabolic process (GO:0032435)	35	6	0.82	+	7.34	0.000313	0.016
establishment of mitotic spindle localization (GO:0040001)	35	6	0.82	+	7.34	0.000313	0.0159
hydrogen peroxide metabolic process (GO:0042743)	41	7	0.96	+	7.31	0.000101	0.00628
maintenance of protein localization in organelle (GO:0072595)	41	7	0.96	+	7.31	0.000101	0.00626
translational elongation (GO:0006414)	30	5	0.7	+	7.14	0.00112	0.0429
detoxification (GO:0098754)	43	7	1	+	6.97	0.000132	0.00783
negative regulation of mRNA metabolic process (GO:1903312)	86	14	2.01	+	6.97	6.41e-08	1.02e-05
positive regulation of telomere maintenance via telomerase (GO:0032212)	31	5	0.72	+	6.91	0.00128	0.0473
positive regulation of cyclin-dependent protein kinase activity (GO:1904031)	31	5	0.72	+	6.91	0.00128	0.0472
establishment of spindle localization (GO:0051293)	45	7	1.05	+	6.66	0.00017	0.00972
mRNA stabilization (GO:0048255)	45	7	1.05	+	6.66	0.00017	0.00968
regulation of telomere maintenance via telomere lengthening (GO:1904356)	58	9	1.35	+	6.64	2.07e-05	0.00168
negative regulation of RNA catabolic process (GO:1902369)	65	10	1.52	+	6.59	7.71e-06	0.000704
positive regulation of protein import into nucleus (GO:0042307)	52	8	1.21	+	6.59	6.29e-05	0.00421
regulation of ATPase activity (GO:0043462)	59	9	1.38	+	6.53	2.34e-05	0.00184
oxidative phosphorylation (GO:0006119)	73	11	1.7	+	6.45	3.25e-06	0.000347
regulation of telomerase activity (GO:0051972)	48	7	1.12	+	6.24	0.000244	0.0132
negative regulation of mRNA catabolic process (GO:1902373)	55	8	1.28	+	6.23	8.97e-05	0.00574
spindle localization (GO:0051653)	50	7	1.17	+	5.99	0.000305	0.0159
negative regulation of response to endoplasmic reticulum stress (GO:1903573)	50	7	1.17	+	5.99	0.000305	0.0158
protein localization to chromosome (GO:0034502)	65	9	1.52	+	5.93	4.64e-05	0.00326
positive regulation of protein import (GO:1904591)	58	8	1.35	+	5.91	0.000125	0.00753
positive regulation of protein localization to nucleus (GO:1900182)	87	12	2.03	+	5.91	2.68e-06	0.000291
regulation of telomere maintenance (GO:0032204)	80	11	1.87	+	5.89	7.18e-06	0.000671
negative regulation of ubiquitin-dependent protein catabolic process (GO:2000059)	51	7	1.19	+	5.88	0.00034	0.017
somatic diversification of immune receptors (GO:0002200)	44	6	1.03	+	5.84	0.000931	0.0373
nucleoside triphosphate biosynthetic process (GO:0009142)	59	8	1.38	+	5.81	0.00014	0.00819
purine ribonucleoside triphosphate biosynthetic process (GO:0009206)	45	6	1.05	+	5.71	0.00104	0.0405
positive regulation of DNA biosynthetic process (GO:2000573)	76	10	1.77	+	5.63	2.63e-05	0.00202
purine nucleoside triphosphate biosynthetic process (GO:0009145)	46	6	1.07	+	5.58	0.00115	0.0438
cell redox homeostasis (GO:0045454)	65	8	1.52	+	5.27	0.000255	0.0137
positive regulation of nucleocytoplasmic transport (GO:0046824)	74	9	1.73	+	5.21	0.000115	0.007
RNA transport (GO:0050658)	149	18	3.48	+	5.17	5.63e-08	9.17e-06
nucleic acid transport (GO:0050657)	149	18	3.48	+	5.17	5.63e-08	9.08e-06
DNA methylation or demethylation (GO:0044728)	58	7	1.35	+	5.17	0.000687	0.0297
regulation of striated muscle cell apoptotic process (GO:0010662)	58	7	1.35	+	5.17	0.000687	0.0297
establishment of RNA localization (GO:0051236)	151	18	3.53	+	5.1	6.77e-08	1.07e-05
regulation of RNA stability (GO:0043487)	113	13	2.64	+	4.93	6.4e-06	0.000624
negative regulation of intrinsic apoptotic signaling pathway (GO:2001243)	96	11	2.24	+	4.91	3.39e-05	0.0025
mRNA transport (GO:0051028)	106	12	2.48	+	4.85	1.68e-05	0.0014
regulation of mRNA splicing, via spliceosome (GO:0048024)	116	13	2.71	+	4.8	8.29e-06	0.000753
RNA localization (GO:0006403)	170	19	3.97	+	4.79	7.44e-08	1.15e-05
negative regulation of cysteine-type endopeptidase activity (GO:2000117)	90	10	2.1	+	4.76	9.69e-05	0.00605
regulation of alternative mRNA splicing, via spliceosome (GO:0000381)	72	8	1.68	+	4.76	0.000479	0.0227
telomere organization (GO:0032200)	73	8	1.7	+	4.69	0.000521	0.0245
ribonucleoprotein complex export from nucleus (GO:0071426)	64	7	1.49	+	4.68	0.00117	0.0444
negative regulation of cysteine-type endopeptidase activity involved in apoptotic process (GO:0043154)	83	9	1.94	+	4.64	0.000254	0.0137
regulation of protein import into nucleus (GO:0042306)	74	8	1.73	+	4.63	0.000566	0.0259
regulation of mRNA stability (GO:0043488)	102	11	2.38	+	4.62	5.62e-05	0.00383
ribonucleoprotein complex localization (GO:0071166)	65	7	1.52	+	4.61	0.00127	0.0471
regulation of RNA splicing (GO:0043484)	159	17	3.71	+	4.58	6.36e-07	8.11e-05
protein folding (GO:0006457)	150	16	3.5	+	4.57	1.39e-06	0.000164
alpha-amino acid catabolic process (GO:1901606)	75	8	1.75	+	4.57	0.000614	0.0276
positive regulation of DNA metabolic process (GO:0051054)	216	23	5.04	+	4.56	7.32e-09	1.58e-06
regulation of mRNA catabolic process (GO:0061013)	125	13	2.92	+	4.45	1.73e-05	0.00144
nucleoside triphosphate metabolic process (GO:0009141)	89	9	2.08	+	4.33	0.000408	0.0197
cellular amino acid catabolic process (GO:0009063)	89	9	2.08	+	4.33	0.000408	0.0197
cell cycle phase transition (GO:0044770)	159	16	3.71	+	4.31	2.8e-06	0.000301
regulation of protein import (GO:1904589)	80	8	1.87	+	4.28	0.000907	0.0366
regulation of cyclin-dependent protein kinase activity (GO:1904029)	80	8	1.87	+	4.28	0.000907	0.0365
nucleobase-containing compound transport (GO:0015931)	182	18	4.25	+	4.23	8.5e-07	0.000104
protein localization to nucleus (GO:0034504)	172	17	4.02	+	4.23	1.72e-06	0.000197
microtubule cytoskeleton organization involved in mitosis (GO:1902850)	115	11	2.69	+	4.1	0.000151	0.00882
ribonucleoprotein complex assembly (GO:0022618)	170	16	3.97	+	4.03	6.16e-06	0.000604
cellular response to leukemia inhibitory factor (GO:1990830)	128	12	2.99	+	4.01	9.11e-05	0.00576
ATP metabolic process (GO:0046034)	171	16	3.99	+	4.01	6.59e-06	0.000639
DNA-dependent DNA replication (GO:0006261)	107	10	2.5	+	4	0.000354	0.0176
reactive oxygen species metabolic process (GO:0072593)	107	10	2.5	+	4	0.000354	0.0175
mitotic cell cycle phase transition (GO:0044772)	150	14	3.5	+	4	2.53e-05	0.00196
regulation of DNA biosynthetic process (GO:2000278)	118	11	2.76	+	3.99	0.000186	0.0105
response to leukemia inhibitory factor (GO:1990823)	129	12	3.01	+	3.98	9.75e-05	0.00607
translation (GO:0006412)	304	28	7.1	+	3.94	3.37e-09	8.33e-07
RNA splicing (GO:0008380)	326	30	7.61	+	3.94	9.39e-10	2.91e-07
regulation of mRNA metabolic process (GO:1903311)	263	24	6.14	+	3.91	5.29e-08	8.7e-06
ribonucleoprotein complex subunit organization (GO:0071826)	177	16	4.13	+	3.87	9.85e-06	0.000884
positive regulation of cell cycle phase transition (GO:1901989)	100	9	2.34	+	3.85	0.000887	0.0364
positive regulation of cellular protein catabolic process (GO:1903364)	145	13	3.39	+	3.84	7.16e-05	0.00471
regulation of intrinsic apoptotic signaling pathway (GO:2001242)	168	15	3.92	+	3.82	2.12e-05	0.00171
tRNA metabolic process (GO:0006399)	168	15	3.92	+	3.82	2.12e-05	0.0017
mitotic nuclear division (GO:0140014)	147	13	3.43	+	3.79	8.14e-05	0.00527
cellular response to reactive oxygen species (GO:0034614)	114	10	2.66	+	3.76	0.000562	0.026
nucleotide biosynthetic process (GO:0009165)	171	15	3.99	+	3.76	2.57e-05	0.00198
regulation of protein localization to nucleus (GO:1900180)	137	12	3.2	+	3.75	0.000165	0.00951
peptide biosynthetic process (GO:0043043)	323	28	7.54	+	3.71	1.14e-08	2.35e-06
positive regulation of translation (GO:0045727)	127	11	2.97	+	3.71	0.000334	0.0168
purine ribonucleotide biosynthetic process (GO:0009152)	116	10	2.71	+	3.69	0.000638	0.028
regulation of protein localization to cell periphery (GO:1904375)	140	12	3.27	+	3.67	0.000199	0.0111
nucleoside phosphate biosynthetic process (GO:1901293)	177	15	4.13	+	3.63	3.72e-05	0.0027
sterol metabolic process (GO:0016125)	118	10	2.76	+	3.63	0.000721	0.0309
tRNA processing (GO:0008033)	118	10	2.76	+	3.63	0.000721	0.0308
DNA recombination (GO:0006310)	201	17	4.69	+	3.62	1.18e-05	0.00104
regulation of mRNA processing (GO:0050684)	154	13	3.6	+	3.61	0.000126	0.00749
positive regulation of chromosome organization (GO:2001252)	190	16	4.44	+	3.61	2.22e-05	0.00176
secondary alcohol metabolic process (GO:1902652)	120	10	2.8	+	3.57	0.000813	0.0339
regulation of proteasomal ubiquitin-dependent protein catabolic process (GO:0032434)	132	11	3.08	+	3.57	0.000453	0.0218
purine-containing compound biosynthetic process (GO:0072522)	132	11	3.08	+	3.57	0.000453	0.0217
protein import (GO:0017038)	145	12	3.39	+	3.54	0.000268	0.0143
negative regulation of chromosome organization (GO:2001251)	133	11	3.11	+	3.54	0.000481	0.0227
mRNA splicing, via spliceosome (GO:0000398)	206	17	4.81	+	3.53	1.58e-05	0.00136
RNA splicing, via transesterification reactions with bulged adenosine as nucleophile (GO:0000377)	206	17	4.81	+	3.53	1.58e-05	0.00136
RNA splicing, via transesterification reactions (GO:0000375)	206	17	4.81	+	3.53	1.58e-05	0.00135
positive regulation of Wnt signaling pathway (GO:0030177)	135	11	3.15	+	3.49	0.00054	0.0252
cellular response to tumor necrosis factor (GO:0071356)	123	10	2.87	+	3.48	0.00097	0.0387
ribonucleotide biosynthetic process (GO:0009260)	125	10	2.92	+	3.43	0.00109	0.0422
regulation of nucleocytoplasmic transport (GO:0046822)	125	10	2.92	+	3.43	0.00109	0.0421
mRNA processing (GO:0006397)	413	33	9.65	+	3.42	3.68e-09	8.81e-07
response to UV (GO:0009411)	138	11	3.22	+	3.41	0.000641	0.028
protein stabilization (GO:0050821)	176	14	4.11	+	3.41	0.000126	0.00752
peptide metabolic process (GO:0006518)	444	35	10.37	+	3.38	1.7e-09	4.63e-07
purine nucleotide biosynthetic process (GO:0006164)	127	10	2.97	+	3.37	0.00122	0.0455
nucleocytoplasmic transport (GO:0006913)	204	16	4.76	+	3.36	4.94e-05	0.00345
nuclear transport (GO:0051169)	204	16	4.76	+	3.36	4.94e-05	0.00344
response to reactive oxygen species (GO:0000302)	166	13	3.88	+	3.35	0.00025	0.0135
sister chromatid segregation (GO:0000819)	128	10	2.99	+	3.35	0.00128	0.0473
positive regulation of cell-substrate adhesion (GO:0010811)	128	10	2.99	+	3.35	0.00128	0.0472
mRNA metabolic process (GO:0016071)	529	41	12.35	+	3.32	1.05e-10	3.96e-08
posttranscriptional regulation of gene expression (GO:0010608)	439	34	10.25	+	3.32	4.43e-09	1.03e-06
positive regulation of mitotic cell cycle (GO:0045931)	168	13	3.92	+	3.31	0.000279	0.0147
regulation of protein stability (GO:0031647)	285	22	6.66	+	3.31	2.56e-06	0.000281
negative regulation of cellular catabolic process (GO:0031330)	247	19	5.77	+	3.29	1.29e-05	0.00112
regulation of chromosome organization (GO:0033044)	364	28	8.5	+	3.29	1.19e-07	1.71e-05
cellular response to oxidative stress (GO:0034599)	209	16	4.88	+	3.28	6.46e-05	0.00431
aging (GO:0007568)	157	12	3.67	+	3.27	0.000525	0.0246
positive regulation of cellular amide metabolic process (GO:0034250)	157	12	3.67	+	3.27	0.000525	0.0245
positive regulation of intracellular protein transport (GO:0090316)	144	11	3.36	+	3.27	0.000889	0.0364
protein homooligomerization (GO:0051260)	171	13	3.99	+	3.26	0.000327	0.0165
amide biosynthetic process (GO:0043604)	421	32	9.83	+	3.25	1.92e-08	3.8e-06
response to alcohol (GO:0097305)	146	11	3.41	+	3.23	0.000988	0.039
regulation of ubiquitin-dependent protein catabolic process (GO:2000058)	160	12	3.74	+	3.21	0.000614	0.0277
spindle organization (GO:0007051)	147	11	3.43	+	3.2	0.00104	0.0406
regulation of cellular protein catabolic process (GO:1903362)	255	19	5.96	+	3.19	1.95e-05	0.00159
sex differentiation (GO:0007548)	269	20	6.28	+	3.18	1.22e-05	0.00107
gastrulation (GO:0007369)	148	11	3.46	+	3.18	0.0011	0.0423
organic acid catabolic process (GO:0016054)	203	15	4.74	+	3.16	0.000156	0.00911
carboxylic acid catabolic process (GO:0046395)	203	15	4.74	+	3.16	0.000156	0.00907
positive regulation of cell cycle (GO:0045787)	355	26	8.29	+	3.14	8.06e-07	0.000101
positive regulation of cellular protein localization (GO:1903829)	315	23	7.36	+	3.13	3.64e-06	0.000376
mitotic cell cycle (GO:0000278)	536	39	12.52	+	3.12	1.64e-09	4.55e-07
cellular amide metabolic process (GO:0043603)	677	49	15.81	+	3.1	1.42e-11	7.21e-09
DNA conformation change (GO:0071103)	194	14	4.53	+	3.09	0.000321	0.0163
mitotic cell cycle process (GO:1903047)	464	33	10.84	+	3.05	5.06e-08	8.42e-06
regulation of translation (GO:0006417)	338	24	7.89	+	3.04	3.52e-06	0.000365
DNA replication (GO:0006260)	170	12	3.97	+	3.02	0.00101	0.0397
response to metal ion (GO:0010038)	271	19	6.33	+	3	4.24e-05	0.00301
regulation of DNA metabolic process (GO:0051052)	372	26	8.69	+	2.99	1.82e-06	0.000207
response to oxidative stress (GO:0006979)	345	24	8.06	+	2.98	4.88e-06	0.000488
gonad development (GO:0008406)	217	15	5.07	+	2.96	0.000307	0.0158
regulation of proteasomal protein catabolic process (GO:0061136)	190	13	4.44	+	2.93	0.000828	0.0343
RNA processing (GO:0006396)	762	52	17.8	+	2.92	2.48e-11	1.12e-08
negative regulation of catabolic process (GO:0009895)	308	21	7.19	+	2.92	2.5e-05	0.00195
regulation of reactive oxygen species metabolic process (GO:2000377)	206	14	4.81	+	2.91	0.000564	0.026
negative regulation of cell cycle process (GO:0010948)	206	14	4.81	+	2.91	0.000564	0.0259
development of primary sexual characteristics (GO:0045137)	221	15	5.16	+	2.91	0.000368	0.0181
regulation of proteolysis involved in cellular protein catabolic process (GO:1903050)	222	15	5.18	+	2.89	0.000384	0.0188
regulation of gene expression, epigenetic (GO:0040029)	195	13	4.55	+	2.85	0.00104	0.0406
response to inorganic substance (GO:0010035)	422	28	9.86	+	2.84	1.9e-06	0.000214
positive regulation of cellular catabolic process (GO:0031331)	392	26	9.16	+	2.84	4.44e-06	0.000453
protein localization to organelle (GO:0033365)	634	42	14.81	+	2.84	5.13e-09	1.16e-06
cellular response to chemical stress (GO:0062197)	244	16	5.7	+	2.81	0.00034	0.017
regulation of intracellular protein transport (GO:0033157)	231	15	5.4	+	2.78	0.000568	0.0259
ribonucleoprotein complex biogenesis (GO:0022613)	402	26	9.39	+	2.77	6.78e-06	0.000645
negative regulation of apoptotic signaling pathway (GO:2001234)	232	15	5.42	+	2.77	0.000592	0.0269
protein targeting (GO:0006605)	217	14	5.07	+	2.76	0.000909	0.0365
establishment of organelle localization (GO:0051656)	328	21	7.66	+	2.74	5.9e-05	0.004
DNA metabolic process (GO:0006259)	628	40	14.67	+	2.73	3.31e-08	5.62e-06
protein complex oligomerization (GO:0051259)	220	14	5.14	+	2.72	0.00103	0.0404
positive regulation of cell cycle process (GO:0090068)	252	16	5.89	+	2.72	0.000475	0.0226
regulation of cellular amide metabolic process (GO:0034248)	394	25	9.2	+	2.72	1.38e-05	0.0012
cellular amino acid metabolic process (GO:0006520)	237	15	5.54	+	2.71	0.000727	0.031
positive regulation of protein catabolic process (GO:0045732)	222	14	5.18	+	2.7	0.00112	0.043
regulation of response to DNA damage stimulus (GO:2001020)	222	14	5.18	+	2.7	0.00112	0.0429
cellular protein-containing complex assembly (GO:0034622)	670	42	15.65	+	2.68	2.27e-08	4.31e-06
cell cycle process (GO:0022402)	799	50	18.66	+	2.68	1.02e-09	3.08e-07
protein-containing complex assembly (GO:0065003)	1010	63	23.59	+	2.67	6.27e-12	3.54e-09
establishment of protein localization to organelle (GO:0072594)	306	19	7.15	+	2.66	0.00019	0.0107
autophagy (GO:0006914)	226	14	5.28	+	2.65	0.00131	0.048
process utilizing autophagic mechanism (GO:0061919)	226	14	5.28	+	2.65	0.00131	0.0479
regulation of mitotic cell cycle phase transition (GO:1901990)	259	16	6.05	+	2.65	0.000628	0.0278
cell division (GO:0051301)	487	30	11.37	+	2.64	3.37e-06	0.000355
regulation of cellular protein localization (GO:1903827)	572	35	13.36	+	2.62	5.93e-07	7.69e-05
protein-containing complex subunit organization (GO:0043933)	1147	70	26.79	+	2.61	1.24e-12	7.56e-10
regulation of mitotic cell cycle (GO:0007346)	495	30	11.56	+	2.59	4.57e-06	0.00046
ncRNA processing (GO:0034470)	347	21	8.1	+	2.59	0.000124	0.0075
organophosphate biosynthetic process (GO:0090407)	364	22	8.5	+	2.59	8.8e-05	0.00565
in utero embryonic development (GO:0001701)	480	29	11.21	+	2.59	6.97e-06	0.000659
small molecule catabolic process (GO:0044282)	298	18	6.96	+	2.59	0.00038	0.0186
regulation of cellular response to stress (GO:0080135)	698	42	16.3	+	2.58	9.51e-08	1.4e-05
intracellular protein transport (GO:0006886)	749	45	17.49	+	2.57	3.09e-08	5.37e-06
reproductive structure development (GO:0048608)	450	27	10.51	+	2.57	1.62e-05	0.00137
negative regulation of cell cycle (GO:0045786)	402	24	9.39	+	2.56	5.11e-05	0.00354
chromosome segregation (GO:0007059)	268	16	6.26	+	2.56	0.000884	0.0364
nuclear division (GO:0000280)	285	17	6.66	+	2.55	0.000624	0.0277
reproductive system development (GO:0061458)	454	27	10.6	+	2.55	1.87e-05	0.00154
generation of precursor metabolites and energy (GO:0006091)	286	17	6.68	+	2.55	0.000648	0.0283
negative regulation of apoptotic process (GO:0043066)	910	54	21.25	+	2.54	1.38e-09	4.11e-07
ncRNA metabolic process (GO:0034660)	424	25	9.9	+	2.52	4.34e-05	0.00306
positive regulation of catabolic process (GO:0009896)	459	27	10.72	+	2.52	3.43e-05	0.00251
positive regulation of protein serine/threonine kinase activity (GO:0071902)	290	17	6.77	+	2.51	0.000749	0.0316
regulation of cellular catabolic process (GO:0031329)	734	43	17.14	+	2.51	1.05e-07	1.54e-05
regulation of cell cycle phase transition (GO:1901987)	292	17	6.82	+	2.49	0.000805	0.0337
cell cycle (GO:0007049)	1203	70	28.1	+	2.49	1.01e-11	5.31e-09
negative regulation of programmed cell death (GO:0043069)	930	54	21.72	+	2.49	2.64e-09	6.85e-07
negative regulation of organelle organization (GO:0010639)	398	23	9.3	+	2.47	0.00017	0.00974
nucleic acid metabolic process (GO:0090304)	1737	100	40.57	+	2.47	2.55e-16	2.68e-13
microtubule cytoskeleton organization (GO:0000226)	504	29	11.77	+	2.46	2.05e-05	0.00167
nucleotide metabolic process (GO:0009117)	352	20	8.22	+	2.43	0.000562	0.026
cellular nitrogen compound metabolic process (GO:0034641)	2765	157	64.58	+	2.43	5.22e-26	2.06e-22
regulation of apoptotic signaling pathway (GO:2001233)	414	23	9.67	+	2.38	0.000236	0.0129
nucleoside phosphate metabolic process (GO:0006753)	361	20	8.43	+	2.37	0.000666	0.029
chromosome organization (GO:0051276)	939	52	21.93	+	2.37	2.45e-08	4.61e-06
regulation of cell cycle (GO:0051726)	959	53	22.4	+	2.37	1.86e-08	3.73e-06
organonitrogen compound biosynthetic process (GO:1901566)	1070	59	24.99	+	2.36	3.76e-09	8.87e-07
positive regulation of organelle organization (GO:0010638)	599	33	13.99	+	2.36	1.63e-05	0.00138
RNA metabolic process (GO:0016070)	1201	66	28.05	+	2.35	3.67e-10	1.18e-07
DNA repair (GO:0006281)	439	24	10.25	+	2.34	0.000203	0.0113
negative regulation of proteolysis (GO:0045861)	349	19	8.15	+	2.33	0.00106	0.0414
cellular response to cytokine stimulus (GO:0071345)	662	36	15.46	+	2.33	6.7e-06	0.000646
gene expression (GO:0010467)	1733	94	40.47	+	2.32	7.24e-14	5.2e-11
cellular response to organic cyclic compound (GO:0071407)	370	20	8.64	+	2.31	0.000816	0.0339
regulation of binding (GO:0051098)	390	21	9.11	+	2.31	0.000617	0.0276
nucleobase-containing compound metabolic process (GO:0006139)	2160	116	50.45	+	2.3	5.95e-17	8.55e-14
negative regulation of cell death (GO:0060548)	1046	56	24.43	+	2.29	2.09e-08	4.03e-06
regulation of catabolic process (GO:0009894)	878	47	20.51	+	2.29	3.8e-07	5e-05
cellular nitrogen compound biosynthetic process (GO:0044271)	1072	57	25.04	+	2.28	2.73e-08	4.96e-06
heterocycle metabolic process (GO:0046483)	2298	122	53.67	+	2.27	1.72e-17	2.72e-14
regulation of protein catabolic process (GO:0042176)	396	21	9.25	+	2.27	0.00072	0.031
organelle localization (GO:0051640)	472	25	11.02	+	2.27	0.000331	0.0167
cellular response to stress (GO:0033554)	1444	76	33.72	+	2.25	9.96e-11	3.94e-08
response to radiation (GO:0009314)	399	21	9.32	+	2.25	0.000779	0.0327
cellular response to DNA damage stimulus (GO:0006974)	677	35	15.81	+	2.21	2.91e-05	0.00221
regulation of cell cycle process (GO:0010564)	582	30	13.59	+	2.21	9.1e-05	0.00578
organic cyclic compound metabolic process (GO:1901360)	2585	133	60.37	+	2.2	5.32e-18	9.34e-15
cellular aromatic compound metabolic process (GO:0006725)	2372	122	55.4	+	2.2	1.84e-16	2.08e-13
intracellular transport (GO:0046907)	1168	60	27.28	+	2.2	3.22e-08	5.53e-06
growth (GO:0040007)	452	23	10.56	+	2.18	0.000829	0.0343
developmental growth (GO:0048589)	436	22	10.18	+	2.16	0.0012	0.045
organonitrogen compound catabolic process (GO:1901565)	914	46	21.35	+	2.15	2.28e-06	0.000252
macromolecule biosynthetic process (GO:0009059)	1174	59	27.42	+	2.15	7.22e-08	1.13e-05
regulation of protein serine/threonine kinase activity (GO:0071900)	440	22	10.28	+	2.14	0.00128	0.0473
cellular catabolic process (GO:0044248)	1505	75	35.15	+	2.13	1.41e-09	4.12e-07
establishment of localization in cell (GO:0051649)	1507	75	35.2	+	2.13	1.47e-09	4.22e-07
embryo development ending in birth or egg hatching (GO:0009792)	788	39	18.4	+	2.12	2.27e-05	0.00179
regulation of apoptotic process (GO:0042981)	1496	74	34.94	+	2.12	2.39e-09	6.28e-07
cellular macromolecule biosynthetic process (GO:0034645)	1153	57	26.93	+	2.12	2.63e-07	3.55e-05
positive regulation of transferase activity (GO:0051347)	587	29	13.71	+	2.12	0.00028	0.0147
chordate embryonic development (GO:0043009)	770	38	17.98	+	2.11	3.15e-05	0.00235
regulation of programmed cell death (GO:0043067)	1521	75	35.52	+	2.11	2.8e-09	7.13e-07
oxidation-reduction process (GO:0055114)	771	38	18.01	+	2.11	3.2e-05	0.00237
response to nitrogen compound (GO:1901698)	854	42	19.95	+	2.11	1.07e-05	0.000948
response to organonitrogen compound (GO:0010243)	748	36	17.47	+	2.06	7.57e-05	0.00494
microtubule-based process (GO:0007017)	755	36	17.63	+	2.04	8.62e-05	0.00556
embryo development (GO:0009790)	1154	55	26.95	+	2.04	1.33e-06	0.000157
cellular protein localization (GO:0034613)	1427	68	33.33	+	2.04	4.87e-08	8.18e-06
negative regulation of cellular component organization (GO:0051129)	736	35	17.19	+	2.04	0.000116	0.00702
cellular biosynthetic process (GO:0044249)	1959	93	45.75	+	2.03	1.63e-10	5.61e-08
cellular macromolecule localization (GO:0070727)	1435	68	33.51	+	2.03	8.05e-08	1.23e-05
response to cytokine (GO:0034097)	760	36	17.75	+	2.03	0.000137	0.0081
cellular component assembly (GO:0022607)	2014	95	47.04	+	2.02	1.03e-10	3.97e-08
phosphorylation (GO:0016310)	1000	47	23.36	+	2.01	1.04e-05	0.000931
organic substance biosynthetic process (GO:1901576)	2046	96	47.78	+	2.01	1.35e-10	4.95e-08
organelle organization (GO:0006996)	3136	147	73.24	+	2.01	1.56e-16	1.89e-13
regulation of response to stress (GO:0080134)	1323	62	30.9	+	2.01	3.67e-07	4.88e-05
protein transport (GO:0015031)	1221	57	28.52	+	2	1.56e-06	0.000181
biosynthetic process (GO:0009058)	2109	98	49.26	+	1.99	9.92e-11	4.02e-08
regulation of cell death (GO:0010941)	1679	78	39.21	+	1.99	1.48e-08	2.99e-06
cytoskeleton organization (GO:0007010)	1098	51	25.64	+	1.99	5.99e-06	0.000592
cellular component biogenesis (GO:0044085)	2241	104	52.34	+	1.99	2.49e-11	1.09e-08
positive regulation of nucleobase-containing compound metabolic process (GO:0045935)	1842	85	43.02	+	1.98	3.43e-09	8.35e-07
regulation of organelle organization (GO:0033043)	1281	59	29.92	+	1.97	1.67e-06	0.000193
cellular localization (GO:0051641)	2152	99	50.26	+	1.97	1.4e-10	5.03e-08
negative regulation of RNA metabolic process (GO:0051253)	1314	60	30.69	+	1.96	1.43e-06	0.000167
peptide transport (GO:0015833)	1252	57	29.24	+	1.95	3.38e-06	0.000354
negative regulation of cellular protein metabolic process (GO:0032269)	1013	46	23.66	+	1.94	3.11e-05	0.00234
catabolic process (GO:0009056)	1741	79	40.66	+	1.94	2.74e-08	4.86e-06
carboxylic acid metabolic process (GO:0019752)	795	36	18.57	+	1.94	0.000311	0.0159
establishment of protein localization (GO:0045184)	1303	59	30.43	+	1.94	2.16e-06	0.000241
response to organic cyclic compound (GO:0014070)	619	28	14.46	+	1.94	0.0012	0.0452
positive regulation of cellular component organization (GO:0051130)	1240	56	28.96	+	1.93	4.94e-06	0.000491
negative regulation of nucleobase-containing compound metabolic process (GO:0045934)	1422	64	33.21	+	1.93	9.1e-07	0.00011
regulation of protein localization (GO:0032880)	1023	46	23.89	+	1.93	3.61e-05	0.00263
small molecule metabolic process (GO:0044281)	1470	66	34.33	+	1.92	7.93e-07	0.0001
positive regulation of catalytic activity (GO:0043085)	1093	49	25.53	+	1.92	2.39e-05	0.00187
positive regulation of molecular function (GO:0044093)	1478	66	34.52	+	1.91	8.63e-07	0.000105
amide transport (GO:0042886)	1278	57	29.85	+	1.91	6.73e-06	0.000644
negative regulation of gene expression (GO:0010629)	1861	83	43.46	+	1.91	2.73e-08	5.01e-06
nitrogen compound transport (GO:0071705)	1532	68	35.78	+	1.9	8.22e-07	0.000102
cellular macromolecule catabolic process (GO:0044265)	767	34	17.91	+	1.9	0.000621	0.0276
negative regulation of catalytic activity (GO:0043086)	701	31	16.37	+	1.89	0.000959	0.0383
oxoacid metabolic process (GO:0043436)	838	37	19.57	+	1.89	0.000309	0.0159
regulation of hydrolase activity (GO:0051336)	1001	44	23.38	+	1.88	0.000109	0.0067
cellular metabolic process (GO:0044237)	6418	282	149.89	+	1.88	7.24e-33	1.14e-28
negative regulation of protein metabolic process (GO:0051248)	1070	47	24.99	+	1.88	5.26e-05	0.00359
response to abiotic stimulus (GO:0009628)	918	40	21.44	+	1.87	0.000233	0.0128
organic substance catabolic process (GO:1901575)	1448	63	33.82	+	1.86	4.11e-06	0.000421
negative regulation of nitrogen compound metabolic process (GO:0051172)	2300	100	53.72	+	1.86	2.08e-09	5.57e-07
positive regulation of macromolecule biosynthetic process (GO:0010557)	1822	79	42.55	+	1.86	1.99e-07	2.79e-05
macromolecule catabolic process (GO:0009057)	856	37	19.99	+	1.85	0.000518	0.0244
positive regulation of cellular biosynthetic process (GO:0031328)	1925	83	44.96	+	1.85	1.11e-07	1.6e-05
protein localization (GO:0008104)	1953	84	45.61	+	1.84	9.08e-08	1.38e-05
negative regulation of macromolecule metabolic process (GO:0010605)	2660	114	62.12	+	1.84	2.64e-10	8.69e-08
organic acid metabolic process (GO:0006082)	864	37	20.18	+	1.83	0.000569	0.0259
macromolecule localization (GO:0033036)	2272	97	53.06	+	1.83	9.96e-09	2.1e-06
negative regulation of molecular function (GO:0044092)	1033	44	24.13	+	1.82	0.000213	0.0118
organic cyclic compound biosynthetic process (GO:1901362)	799	34	18.66	+	1.82	0.00123	0.0458
nitrogen compound metabolic process (GO:0006807)	5778	245	134.95	+	1.82	1.75e-24	4.61e-21
regulation of transferase activity (GO:0051338)	877	37	20.48	+	1.81	0.000904	0.0366
positive regulation of biosynthetic process (GO:0009891)	1968	83	45.96	+	1.81	2.43e-07	3.36e-05
phosphate-containing compound metabolic process (GO:0006796)	1691	71	39.49	+	1.8	2.64e-06	0.000287
positive regulation of nitrogen compound metabolic process (GO:0051173)	3115	130	72.75	+	1.79	5.56e-11	2.37e-08
response to oxygen-containing compound (GO:1901700)	1296	54	30.27	+	1.78	6.63e-05	0.0044
response to endogenous stimulus (GO:0009719)	1081	45	25.25	+	1.78	0.000293	0.0154
positive regulation of cell population proliferation (GO:0008284)	985	41	23	+	1.78	0.000543	0.0252
regulation of cellular protein metabolic process (GO:0032268)	2548	106	59.51	+	1.78	6.66e-09	1.46e-06
negative regulation of cellular metabolic process (GO:0031324)	2500	104	58.39	+	1.78	1.11e-08	2.31e-06
negative regulation of metabolic process (GO:0009892)	2919	121	68.17	+	1.77	5.43e-10	1.72e-07
phosphorus metabolic process (GO:0006793)	1713	71	40.01	+	1.77	4.44e-06	0.00045
metabolic process (GO:0008152)	7365	305	172.01	+	1.77	5.16e-32	4.08e-28
negative regulation of macromolecule biosynthetic process (GO:0010558)	1427	59	33.33	+	1.77	3.12e-05	0.00233
negative regulation of biosynthetic process (GO:0009890)	1524	63	35.59	+	1.77	1.66e-05	0.00139
macromolecule metabolic process (GO:0043170)	5187	214	121.14	+	1.77	5.43e-19	1.07e-15
cellular macromolecule metabolic process (GO:0044260)	4004	165	93.51	+	1.76	9.79e-14	6.73e-11
response to organic substance (GO:0010033)	2512	103	58.67	+	1.76	2.74e-08	4.91e-06
positive regulation of cellular metabolic process (GO:0031325)	3325	136	77.66	+	1.75	7.82e-11	3.25e-08
organic substance metabolic process (GO:0071704)	6853	279	160.05	+	1.74	1.9e-26	1e-22
negative regulation of cellular biosynthetic process (GO:0031327)	1482	60	34.61	+	1.73	5.98e-05	0.00404
cellular response to organic substance (GO:0071310)	1804	73	42.13	+	1.73	7.44e-06	0.000687
primary metabolic process (GO:0044238)	6350	255	148.3	+	1.72	2.99e-22	6.74e-19
regulation of protein metabolic process (GO:0051246)	2719	109	63.5	+	1.72	2.64e-08	4.91e-06
regulation of catalytic activity (GO:0050790)	1871	75	43.7	+	1.72	7.28e-06	0.000677
positive regulation of macromolecule metabolic process (GO:0010604)	3469	139	81.02	+	1.72	1.66e-10	5.59e-08
positive regulation of protein metabolic process (GO:0051247)	1657	66	38.7	+	1.71	3.39e-05	0.00249
regulation of cellular localization (GO:0060341)	1059	42	24.73	+	1.7	0.00122	0.0455
regulation of gene expression (GO:0010468)	4263	169	99.56	+	1.7	9.46e-13	5.98e-10
positive regulation of cellular protein metabolic process (GO:0032270)	1567	62	36.6	+	1.69	6.77e-05	0.00448
negative regulation of nucleic acid-templated transcription (GO:1903507)	1215	48	28.38	+	1.69	0.000617	0.0277
negative regulation of RNA biosynthetic process (GO:1902679)	1216	48	28.4	+	1.69	0.00062	0.0277
positive regulation of RNA metabolic process (GO:0051254)	1674	66	39.1	+	1.69	5.23e-05	0.00359
regulation of molecular function (GO:0065009)	2565	101	59.91	+	1.69	2.58e-07	3.55e-05
negative regulation of cellular macromolecule biosynthetic process (GO:2000113)	1402	55	32.74	+	1.68	0.000256	0.0136
positive regulation of metabolic process (GO:0009893)	3777	148	88.21	+	1.68	1.45e-10	5.09e-08
regulation of nucleobase-containing compound metabolic process (GO:0019219)	3426	134	80.01	+	1.67	1.57e-09	4.42e-07
cellular component organization or biogenesis (GO:0071840)	5298	207	123.74	+	1.67	1.5e-15	1.32e-12
cellular component organization (GO:0016043)	5103	199	119.18	+	1.67	9.1e-15	7.57e-12
cellular response to chemical stimulus (GO:0070887)	2363	92	55.19	+	1.67	1.91e-06	0.000214
regulation of macromolecule biosynthetic process (GO:0010556)	3418	133	79.83	+	1.67	3.08e-09	7.71e-07
organic substance transport (GO:0071702)	1854	72	43.3	+	1.66	3e-05	0.00227
regulation of cellular component organization (GO:0051128)	2472	96	57.73	+	1.66	1.06e-06	0.000127
regulation of cellular macromolecule biosynthetic process (GO:2000112)	3348	130	78.19	+	1.66	5.01e-09	1.15e-06
organonitrogen compound metabolic process (GO:1901564)	4362	169	101.87	+	1.66	7.29e-12	3.97e-09
regulation of cell population proliferation (GO:0042127)	1682	65	39.28	+	1.65	0.00011	0.00676
regulation of intracellular signal transduction (GO:1902531)	1607	62	37.53	+	1.65	0.000159	0.00922
regulation of nitrogen compound metabolic process (GO:0051171)	5250	202	122.61	+	1.65	2.38e-14	1.79e-11
cellular protein metabolic process (GO:0044267)	2918	112	68.15	+	1.64	1.94e-07	2.74e-05
regulation of macromolecule metabolic process (GO:0060255)	5799	222	135.44	+	1.64	5.57e-16	5.5e-13
tissue development (GO:0009888)	1647	63	38.47	+	1.64	0.000189	0.0106
regulation of cellular biosynthetic process (GO:0031326)	3571	136	83.4	+	1.63	6.15e-09	1.37e-06
response to chemical (GO:0042221)	3418	130	79.83	+	1.63	1.97e-08	3.84e-06
regulation of cellular metabolic process (GO:0031323)	5619	213	131.23	+	1.62	1.23e-14	9.69e-12
regulation of biosynthetic process (GO:0009889)	3650	138	85.25	+	1.62	8.03e-09	1.71e-06
regulation of RNA metabolic process (GO:0051252)	3182	120	74.32	+	1.61	1.35e-07	1.93e-05
negative regulation of cellular process (GO:0048523)	4747	178	110.87	+	1.61	2.22e-11	1.03e-08
positive regulation of gene expression (GO:0010628)	2322	87	54.23	+	1.6	1.81e-05	0.0015
regulation of primary metabolic process (GO:0080090)	5414	202	126.44	+	1.6	4.92e-13	3.24e-10
regulation of metabolic process (GO:0019222)	6282	234	146.72	+	1.59	9.15e-16	8.5e-13
regulation of protein modification process (GO:0031399)	1804	67	42.13	+	1.59	0.000251	0.0136
positive regulation of transcription, DNA-templated (GO:0045893)	1567	58	36.6	+	1.58	0.00072	0.0309
positive regulation of nucleic acid-templated transcription (GO:1903508)	1571	58	36.69	+	1.58	0.000737	0.0313
positive regulation of RNA biosynthetic process (GO:1902680)	1572	58	36.71	+	1.58	0.000742	0.0314
response to stress (GO:0006950)	3210	118	74.97	+	1.57	6.04e-07	7.76e-05
negative regulation of biological process (GO:0048519)	5213	191	121.75	+	1.57	1.69e-11	8.37e-09
protein metabolic process (GO:0019538)	3486	126	81.42	+	1.55	5.46e-07	7.13e-05
establishment of localization (GO:0051234)	3706	129	86.55	+	1.49	3.31e-06	0.000351
localization (GO:0051179)	4909	166	114.65	+	1.45	2.73e-07	3.65e-05
regulation of nucleic acid-templated transcription (GO:1903506)	2913	98	68.03	+	1.44	0.000235	0.0129
transport (GO:0006810)	3567	120	83.31	+	1.44	3.89e-05	0.00281
regulation of RNA biosynthetic process (GO:2001141)	2916	98	68.1	+	1.44	0.000298	0.0156
positive regulation of cellular process (GO:0048522)	5722	192	133.64	+	1.44	2.9e-08	5.1e-06
regulation of transcription, DNA-templated (GO:0006355)	2904	97	67.82	+	1.43	0.000376	0.0185
positive regulation of biological process (GO:0048518)	6212	200	145.08	+	1.38	2.62e-07	3.57e-05
regulation of biological quality (GO:0065008)	3940	126	92.02	+	1.37	0.000202	0.0113
multicellular organism development (GO:0007275)	4882	152	114.02	+	1.33	0.000115	0.00699
system development (GO:0048731)	4306	134	100.57	+	1.33	0.000405	0.0196
cellular process (GO:0009987)	15103	457	352.73	+	1.3	8.79e-26	2.78e-22
anatomical structure development (GO:0048856)	5247	157	122.54	+	1.28	0.00068	0.0295
developmental process (GO:0032502)	5615	166	131.14	+	1.27	0.000747	0.0316
biological regulation (GO:0065007)	12277	338	286.73	+	1.18	7.64e-06	0.000702
regulation of cellular process (GO:0050794)	11169	306	260.85	+	1.17	9.21e-05	0.00578
regulation of biological process (GO:0050789)	11688	320	272.97	+	1.17	4.24e-05	0.00301
biological_process (GO:0008150)	20364	506	475.6	+	1.06	9.28e-08	1.38e-05
system process (GO:0003008)	2625	38	61.31	-	0.62	0.00113	0.0433
nervous system process (GO:0050877)	2089	25	48.79	-	0.51	0.000165	0.00949
sensory perception (GO:0007600)	1642	12	38.35	-	0.31	8.11e-07	0.000101
G protein-coupled receptor signaling pathway (GO:0007186)	1829	2	42.72	-	0.05	1.32e-16	1.74e-13
sensory perception of chemical stimulus (GO:0007606)	1223	1	28.56	-	0.04	1.76e-11	8.44e-09
